# Supplementary material for: Comparative Phylogenomic Analysis Reveals Evolutionary Genomic Changes and Novel Toxin Families in Endophytic Liberibacter Pathogens
Source: Microbiol Spectr. 2021 Sep 15;9(2):e00509-21. doi: 10.1128/Spectrum.00509-21 (PMC8557891; doi:10.1128/Spectrum.00509-21)
Supplement: SUPPLEMENTAL FILE 2 — Supplemental material. Download SPECTRUM00509-21_Supp_2_seq9.xlsx, XLSX file, 0.04 MB [file spectrum00509-21_supp_2_seq9.xlsx]

## Sheet: SupplementaryTable3
Orthogroup ID	Gene Count	Accession Number	Definition	Length	#GO	GO IDs	GO Names	Enzyme Codes	Enzyme Names
OG0001024	3	WP_015272897.1, WP_015272991.1, WP_015273041.1	porin family protein	241
OG0001025	3	WP_015272974.1, WP_060774379.1, WP_060774381.1	calcium-binding protein	862	1	F:GO:0005509	F:calcium ion binding
OG0001056	2	WP_015272515.1, WP_060774365.1	branched-chain amino acid ABC transporter substrate-binding protein	371	1	P:GO:0006865	P:amino acid transport
OG0001057	2	WP_015272786.1, WP_041771119.1	C1 family peptidase	268	2	P:GO:0006508; F:GO:0008234	P:proteolysis; F:cysteine-type peptidase activity	EC:3.4; EC:3	Acting on peptide bonds (peptidases); Hydrolases
OG0001058	2	WP_015272961.1, WP_015272973.1	hypothetical protein	253	1	C:GO:0016021	C:integral component of membrane
OG0001059	2	WP_015273042.1, WP_041770611.1	hypothetical protein	157	1	C:GO:0016021	C:integral component of membrane
OG0001060	2	WP_015273067.1, WP_015273068.1	hypothetical protein	396	2	C:GO:0016020; C:GO:0016021	C:membrane; C:integral component of membrane
OG0001062	2	WP_051012104.1, WP_051012109.1	helix-turn-helix transcriptional regulator	144	1	F:GO:0003677	F:DNA binding
OG0001063	2	WP_060774368.1, WP_082699961.1	phosphatase PAP2 family protein	322	1	C:GO:0016021	C:integral component of membrane
OG0001085	2	WP_015273251.1, WP_041770711.1	hypothetical protein	296
OG0001117	1	WP_015272433.1	exodeoxyribonuclease III	267	5	P:GO:0006281; P:GO:0090305; F:GO:0003677; F:GO:0004519; F:GO:0008853	P:DNA repair; P:nucleic acid phosphodiester bond hydrolysis; F:DNA binding; F:endonuclease activity; F:exodeoxyribonuclease III activity	EC:3.1; EC:3.1.11; EC:3; EC:3.1.15; EC:3.1.11.2	Acting on ester bonds; Acting on ester bonds; Hydrolases; Acting on ester bonds; Exodeoxyribonuclease III
OG0001118	1	WP_015272434.1	cyclic nucleotide-binding domain-containing protein	147	2	P:GO:0016310; F:GO:0016301	P:phosphorylation; F:kinase activity	EC:2.7; EC:2	Transferring phosphorus-containing groups; Transferases
OG0001119	1	WP_015272435.1	response regulator transcription factor	219	3	P:GO:0000160; P:GO:0006355; F:GO:0003677	P:phosphorelay signal transduction system; P:regulation of transcription, DNA-templated; F:DNA binding
OG0001120	1	WP_015272436.1	gamma subclass chorismate mutase AroQ	179	2	P:GO:0046417; F:GO:0004106	P:chorismate metabolic process; F:chorismate mutase activity	EC:5.4; EC:5; EC:5.4.99.5	Intramolecular transferases; Isomerases; Chorismate mutase
OG0001121	1	WP_015272446.1	glycosyltransferase	326	2	F:GO:0016740; C:GO:0016021	F:transferase activity; C:integral component of membrane	EC:2	Transferases
OG0001122	1	WP_015272452.1	tRNA pseudouridine_55_ synthase TruB	310	4	P:GO:0031119; F:GO:0003723; F:GO:0016829; F:GO:0106029	P:tRNA pseudouridine synthesis; F:RNA binding; F:lyase activity; F:tRNA pseudouridine synthase activity	EC:5.4.99.12; EC:5.4.99.45; EC:5.4.99.26; EC:5.4.99.25; EC:5.4.99.28; EC:5.4.99.27; EC:5.4; EC:4; EC:5; EC:5.4.99.42; EC:5.4.99.44	tRNA pseudouridine(38-40) synthase; tRNA pseudouridine(38/39) synthase; tRNA pseudouridine(65) synthase; tRNA pseudouridine(55) synthase; tRNA pseudouridine(32) synthase; tRNA pseudouridine(13) synthase; Intramolecular transferases; Lyases; Isomerases; tRNA pseudouridine(31) synthase; Mitochondrial tRNA pseudouridine(27/28) synthase
OG0001123	1	WP_015272474.1	prephenate dehydratase	283	3	P:GO:0009094; F:GO:0004106; F:GO:0004664	P:L-phenylalanine biosynthetic process; F:chorismate mutase activity; F:prephenate dehydratase activity	EC:4.2.1.51; EC:4.2.1; EC:4.2; EC:5.4; EC:4; EC:5; EC:5.4.99.5	Prephenate dehydratase; Carbon-oxygen lyases; Carbon-oxygen lyases; Intramolecular transferases; Lyases; Isomerases; Chorismate mutase
OG0001124	1	WP_015272482.1	hypothetical protein	140
OG0001125	1	WP_015272483.1	cystathionine gamma-synthase	388	4	P:GO:0019346; F:GO:0003962; F:GO:0030170; F:GO:0102028	P:transsulfuration; F:cystathionine gamma-synthase activity; F:pyridoxal phosphate binding; F:cystathionine gamma-synthase activity (acts on O-phosphohomoserine)	EC:2.5.1; EC:2.5; EC:2.5.1.48; EC:2	Transferring alkyl or aryl groups, other than methyl groups; Transferring alkyl or aryl groups, other than methyl groups; Cystathionine gamma-synthase; Transferases
OG0001126	1	WP_015272485.1	BA14K family protein	146	4	P:GO:0009405; F:GO:0030246; C:GO:0005886; C:GO:0016021	P:pathogenesis; F:carbohydrate binding; C:plasma membrane; C:integral component of membrane
OG0001128	1	WP_015272490.1	tetratricopeptide repeat protein	580	2	C:GO:0016020; C:GO:0016021	C:membrane; C:integral component of membrane
OG0001129	1	WP_015272499.1	diguanylate cyclase	447	1	P:GO:0000160	P:phosphorelay signal transduction system
OG0001130	1	WP_015272505.1	bifunctional hydroxymethylpyrimidine kinase/phosphomethylpyrimidine kinase	266	3	P:GO:0009228; P:GO:0016310; F:GO:0008972	P:thiamine biosynthetic process; P:phosphorylation; F:phosphomethylpyrimidine kinase activity	EC:2.7.4.7; EC:2.7; EC:2; EC:2.7.4	Phosphooxymethylpyrimidine kinase; Transferring phosphorus-containing groups; Transferases; Transferring phosphorus-containing groups
OG0001131	1	WP_015272506.1	thiamine phosphate synthase	220	4	P:GO:0009228; P:GO:0009229; F:GO:0000287; F:GO:0004789	P:thiamine biosynthetic process; P:thiamine diphosphate biosynthetic process; F:magnesium ion binding; F:thiamine-phosphate diphosphorylase activity	EC:2.5.1; EC:2.5; EC:2; EC:2.5.1.3	Transferring alkyl or aryl groups, other than methyl groups; Transferring alkyl or aryl groups, other than methyl groups; Transferases; Thiamine phosphate synthase
OG0001132	1	WP_015272513.1	16S rRNA _cytidine_1402_-2'-O_-methyltransferase	306	3	P:GO:0000453; F:GO:0070677; C:GO:0005737	P:enzyme-directed rRNA 2'-O-methylation; F:rRNA (cytosine-2'-O-)-methyltransferase activity; C:cytoplasm	EC:2.1; EC:2; EC:2.1.1	Transferring one-carbon groups; Transferases; Transferring one-carbon groups
OG0001133	1	WP_015272522.1	ThiF family adenylyltransferase	330	4	F:GO:0005524; F:GO:0008641; F:GO:0016779; C:GO:0016021	F:ATP binding; F:ubiquitin-like modifier activating enzyme activity; F:nucleotidyltransferase activity; C:integral component of membrane	EC:2.7; EC:2; EC:6.2; EC:6; EC:2.7.7	Transferring phosphorus-containing groups; Transferases; Forming carbon-sulfur bonds; Ligases; Transferring phosphorus-containing groups
OG0001134	1	WP_015272523.1	thiazole synthase	257	4	P:GO:0009228; P:GO:0009229; F:GO:0016783; C:GO:0005737	P:thiamine biosynthetic process; P:thiamine diphosphate biosynthetic process; F:sulfurtransferase activity; C:cytoplasm	EC:2.8.1; EC:2; EC:2.8	Transferring sulfur-containing groups; Transferases; Transferring sulfur-containing groups
OG0001135	1	WP_015272524.1	sulfur carrier protein ThiS	68
OG0001136	1	WP_015272535.1	methyltransferase domain-containing protein	200	4	P:GO:0000154; P:GO:0032259; F:GO:0004608; F:GO:0008649	P:rRNA modification; P:methylation; F:phosphatidylethanolamine N-methyltransferase activity; F:rRNA methyltransferase activity	EC:2.1; EC:2; EC:2.1.1.17; EC:2.1.1	Transferring one-carbon groups; Transferases; Phosphatidylethanolamine N-methyltransferase; Transferring one-carbon groups
OG0001137	1	WP_015272539.1	M48 family metalloprotease	480	3	P:GO:0006508; F:GO:0004222; F:GO:0046872	P:proteolysis; F:metalloendopeptidase activity; F:metal ion binding	EC:3.4.24; EC:3.4.24.61; EC:3.4.24.23; EC:3.4.24.24; EC:3.4.24.69; EC:3.4.24.64; EC:3.4.24.21; EC:3.4.24.22; EC:3.4; EC:3.4.24.17; EC:3.4.24.18; EC:3.4.24.19; EC:3.4.99; EC:3.4.24.70; EC:3.4.24.71; EC:3.4.24.72; EC:3.4.24.56; EC:3.4.24.35; EC:3.4.24.57; EC:3.4.24.14; EC:3.4.24.37; EC:3.4.24.59; EC:3.4.24.11; EC:3.4.24.55; EC:3	Acting on peptide bonds (peptidases); Nardilysin; Matrilysin; Gelatinase A; Bontoxilysin; Mitochondrial processing peptidase; Astacin; Stromelysin 2; Acting on peptide bonds (peptidases); Stromelysin 1; Meprin A; Procollagen C-endopeptidase; Acting on peptide bonds (peptidases); Oligopeptidase A; Endothelin-converting enzyme 1; Fibrolase; Insulysin; Gelatinase B; O-sialoglycoprotein endopeptidase…
OG0001138	1	WP_015272541.1	LD-carboxypeptidase	328	3	P:GO:0006508; F:GO:0004180; C:GO:0016020	P:proteolysis; F:carboxypeptidase activity; C:membrane	EC:3.4.17.11; EC:3.4; EC:3	Glutamate carboxypeptidase; Acting on peptide bonds (peptidases); Hydrolases
OG0001139	1	WP_015272543.1	RNA polymerase-binding protein DksA	124	3	P:GO:0010468; F:GO:0008270; C:GO:0005737	P:regulation of gene expression; F:zinc ion binding; C:cytoplasm
OG0001140	1	WP_015272548.1	glucan ABC transporter ATP-binding protein/ permease	601	6	P:GO:0015775; P:GO:0055085; F:GO:0005524; F:GO:0015441; C:GO:0005886; C:GO:0016021	P:beta-glucan transport; P:transmembrane transport; F:ATP binding; F:ABC-type beta-glucan transporter activity; C:plasma membrane; C:integral component of membrane	EC:3.6.1; EC:7.5.2.3; EC:3.6; EC:3; EC:7.2.2; EC:7; EC:3.6.1.15	Acting on acid anhydrides; ABC-type beta-glucan transporter; Acting on acid anhydrides; Hydrolases; Catalysing the translocation of inorganic cations; Translocases; Nucleoside-triphosphate phosphatase
OG0001141	1	WP_015272555.1	PLP-dependent aminotransferase family protein	409	4	P:GO:0009058; F:GO:0003677; F:GO:0004069; F:GO:0030170	P:biosynthetic process; F:DNA binding; F:L-aspartate:2-oxoglutarate aminotransferase activity; F:pyridoxal phosphate binding	EC:2.6.1; EC:2; EC:2.6; EC:2.6.1.1	Transferring nitrogenous groups; Transferases; Transferring nitrogenous groups; Aspartate transaminase
OG0001142	1	WP_015272556.1	ketol-acid reductoisomerase	339	6	P:GO:0009097; P:GO:0009099; F:GO:0000287; F:GO:0004455; F:GO:0016853; F:GO:0050661	P:isoleucine biosynthetic process; P:valine biosynthetic process; F:magnesium ion binding; F:ketol-acid reductoisomerase activity; F:isomerase activity; F:NADP binding	EC:1.1; EC:1.1.1.86; EC:1; EC:1.1.1; EC:5	Acting on the CH-OH group of donors; Ketol-acid reductoisomerase (NADP(+)); Oxidoreductases; Acting on the CH-OH group of donors; Isomerases
OG0001143	1	WP_015272560.1	phosphomethylpyrimidine synthase ThiC	605	5	P:GO:0009228; P:GO:0009229; F:GO:0008270; F:GO:0016830; F:GO:0051539	P:thiamine biosynthetic process; P:thiamine diphosphate biosynthetic process; F:zinc ion binding; F:carbon-carbon lyase activity; F:4 iron, 4 sulfur cluster binding	EC:4.1; EC:4	Carbon-carbon lyases; Lyases
OG0001144	1	WP_015272562.1	thiol reductant ABC exporter subunit CydD	544	6	P:GO:0008643; P:GO:0042883; P:GO:0055085; F:GO:0005524; F:GO:0042626; C:GO:0016021	P:carbohydrate transport; P:cysteine transport; P:transmembrane transport; F:ATP binding; F:ATPase-coupled transmembrane transporter activity; C:integral component of membrane	EC:3.6.1; EC:3.6; EC:3; EC:7.2.2; EC:7; EC:3.6.1.15	Acting on acid anhydrides; Acting on acid anhydrides; Hydrolases; Catalysing the translocation of inorganic cations; Translocases; Nucleoside-triphosphate phosphatase
OG0001145	1	WP_015272563.1	ATP-binding cassette domain-containing protein	560	4	P:GO:0055085; F:GO:0005524; F:GO:0042626; C:GO:0016021	P:transmembrane transport; F:ATP binding; F:ATPase-coupled transmembrane transporter activity; C:integral component of membrane	EC:3.6.1; EC:3.6; EC:3; EC:7; EC:7.2.2; EC:3.6.1.15	Acting on acid anhydrides; Acting on acid anhydrides; Hydrolases; Translocases; Catalysing the translocation of inorganic cations; Nucleoside-triphosphate phosphatase
OG0001146	1	WP_015272566.1	cytochrome bd-I oxidase subunit CydX	37	1	C:GO:0016021	C:integral component of membrane
OG0001148	1	WP_015272572.1	DUF599 family protein	232	1	C:GO:0016021	C:integral component of membrane
OG0001149	1	WP_015272576.1	transcriptional repressor	149	5	P:GO:0006355; F:GO:0003677; F:GO:0003700; F:GO:0046872; C:GO:0005737	P:regulation of transcription, DNA-templated; F:DNA binding; F:DNA-binding transcription factor activity; F:metal ion binding; C:cytoplasm
OG0001150	1	WP_015272584.1	DUF1150 family protein	86
OG0001151	1	WP_015272589.1	multicopper oxidase family protein	455	2	F:GO:0005507; F:GO:0016491	F:copper ion binding; F:oxidoreductase activity	EC:1	Oxidoreductases
OG0001152	1	WP_015272608.1	DUF4354 family protein	126
OG0001153	1	WP_015272611.1	DUF1365 domain-containing protein	253	1	C:GO:0016021	C:integral component of membrane
OG0001154	1	WP_015272612.1	class I SAM-dependent methyltransferase	386	3	P:GO:0008610; P:GO:0032259; F:GO:0008825	P:lipid biosynthetic process; P:methylation; F:cyclopropane-fatty-acyl-phospholipid synthase activity	EC:2.1.1.79; EC:2.1; EC:2; EC:2.1.1	Cyclopropane-fatty-acyl-phospholipid synthase; Transferring one-carbon groups; Transferases; Transferring one-carbon groups
OG0001155	1	WP_015272617.1	SDR family NAD_P_-dependent oxidoreductase	251	1	F:GO:0016491	F:oxidoreductase activity	EC:1	Oxidoreductases
OG0001157	1	WP_015272640.1	metalloprotease TldD	472	2	P:GO:0006508; F:GO:0008237	P:proteolysis; F:metallopeptidase activity	EC:3.4; EC:3	Acting on peptide bonds (peptidases); Hydrolases
OG0001158	1	WP_015272649.1	TldD/PmbA family protein	447	2	P:GO:0006508; F:GO:0008237	P:proteolysis; F:metallopeptidase activity	EC:3.4; EC:3	Acting on peptide bonds (peptidases); Hydrolases
OG0001159	1	WP_015272654.1	HAD family hydrolase	241	1	F:GO:0016787	F:hydrolase activity	EC:3	Hydrolases
OG0001160	1	WP_015272670.1	hypothetical protein	384	2	P:GO:0055085; C:GO:0016021	P:transmembrane transport; C:integral component of membrane
OG0001161	1	WP_015272672.1	hypothetical protein	147
OG0001162	1	WP_015272698.1	phosphoenolpyruvate--protein phosphotransferase	754	6	P:GO:0009401; P:GO:0016310; F:GO:0008965; F:GO:0016301; F:GO:0046872; C:GO:0005737	P:phosphoenolpyruvate-dependent sugar phosphotransferase system; P:phosphorylation; F:phosphoenolpyruvate-protein phosphotransferase activity; F:kinase activity; F:metal ion binding; C:cytoplasm	EC:2.7.3.9; EC:2.7; EC:2.7.3; EC:2	Phosphoenolpyruvate--protein phosphotransferase; Transferring phosphorus-containing groups; Transferring phosphorus-containing groups; Transferases
OG0001163	1	WP_015272706.1	invasion associated locus B family protein	207
OG0001164	1	WP_015272707.1	hypothetical protein	145	1	F:GO:0016787	F:hydrolase activity	EC:3	Hydrolases
OG0001165	1	WP_015272710.1	PAS domain-containing sensor histidine kinase	756	5	P:GO:0000160; P:GO:0006355; P:GO:0018106; F:GO:0000155; C:GO:0016021	P:phosphorelay signal transduction system; P:regulation of transcription, DNA-templated; P:peptidyl-histidine phosphorylation; F:phosphorelay sensor kinase activity; C:integral component of membrane	EC:2.7.1; EC:2.7; EC:2.7.3; EC:2; EC:2.7.13.3	Transferring phosphorus-containing groups; Transferring phosphorus-containing groups; Transferring phosphorus-containing groups; Transferases; Histidine kinase
OG0001166	1	WP_015272714.1	DUF1344 domain-containing protein	85
OG0001167	1	WP_015272719.1	DUF3422 domain-containing protein	421	1	C:GO:0016021	C:integral component of membrane
OG0001168	1	WP_015272727.1	cytochrome P450	324	3	F:GO:0005506; F:GO:0016705; F:GO:0020037	F:iron ion binding; F:oxidoreductase activity, acting on paired donors, with incorporation or reduction of molecular oxygen; F:heme binding	EC:1; EC:1.14	Oxidoreductases; Acting on paired donors, with incorporation or reduction of molecular oxygen. The oxygen incorporated need not be derived from O(2)
OG0001169	1	WP_015272739.1	hypothetical protein	293	1	C:GO:0016021	C:integral component of membrane
OG0001170	1	WP_015272742.1	Do family serine endopeptidase	467	3	P:GO:0006508; F:GO:0004252; C:GO:0042597	P:proteolysis; F:serine-type endopeptidase activity; C:periplasmic space	EC:3.4.21.73; EC:3.4.24.7; EC:3.4.21.71; EC:3.4.24.3; EC:3.4.21.34; EC:3.4.21.78; EC:3.4.21.75; EC:3.4.21.26; EC:3.4.21.27; EC:3.4.21.68; EC:3.4.21.69; EC:3.4.24.34; EC:3.4.21.41; EC:3.4.21.83; EC:3.4.21.88; EC:3.4.21.45; EC:3.4.21.89; EC:3.4.21.42; EC:3.4.19.1; EC:3.4.21.43; EC:3.4.21.87; EC:3.4.21.38; EC:3.4.21.35; EC:3.4.21.79; EC:3.4.21.36; EC:3.4.21.102; EC:3.4.21.39; EC:3.4.21; EC:3.4.21.4;…	U-plasminogen activator; Interstitial collagenase; Pancreatic elastase II; Microbial collagenase; Plasma kallikrein; Granzyme A; Furin; Prolyl oligopeptidase; Coagulation factor XIa; T-plasminogen activator; Protein C (activated); Neutrophil collagenase; Complement subcomponent C1r; Oligopeptidase B; Repressor LexA; Complement factor I; Signal peptidase I; Complement subcomponent C1s; Acylaminoac…
OG0001171	1	WP_015272745.1	peptide ABC transporter substrate-binding protein	566	3	P:GO:0055085; C:GO:0042597; C:GO:0043190	P:transmembrane transport; C:periplasmic space; C:ATP-binding cassette (ABC) transporter complex
OG0001173	1	WP_015272750.1	peptidylprolyl isomerase	290	2	P:GO:0000413; F:GO:0003755	P:protein peptidyl-prolyl isomerization; F:peptidyl-prolyl cis-trans isomerase activity	EC:5.2.1.8; EC:5.2; EC:5	Peptidylprolyl isomerase; Cis-trans-isomerases; Isomerases
OG0001174	1	WP_015272761.1	choline-sulfatase	507	1	F:GO:0047753	F:choline-sulfatase activity	EC:3.1.6; EC:3.1; EC:3.1.6.6; EC:3	Acting on ester bonds; Acting on ester bonds; Choline-sulfatase; Hydrolases
OG0001175	1	WP_015272767.1	biopolymer transporter ExbD	154	6	P:GO:0015031; P:GO:0051301; P:GO:0055085; F:GO:0022857; C:GO:0005886; C:GO:0016021	P:protein transport; P:cell division; P:transmembrane transport; F:transmembrane transporter activity; C:plasma membrane; C:integral component of membrane	EC:7	Translocases
OG0001177	1	WP_015272779.1	ATP-dependent Clp protease proteolytic subunit	195	5	P:GO:0006508; F:GO:0004176; F:GO:0004252; C:GO:0005737; C:GO:0016021	P:proteolysis; F:ATP-dependent peptidase activity; F:serine-type endopeptidase activity; C:cytoplasm; C:integral component of membrane	EC:3.4.21.73; EC:3.4.24.7; EC:3.4.21.71; EC:3.4.24.3; EC:3.4.21.34; EC:3.4.21.78; EC:3.4.21.75; EC:3.4.21.26; EC:3.4.21.27; EC:3.4.21.68; EC:3.4.21.69; EC:3.4.24.34; EC:3.4.21.41; EC:3.4.21.83; EC:3.4.21.88; EC:3.4.21.45; EC:3.4.21.89; EC:3.4.21.42; EC:3.4.19.1; EC:3.4.21.43; EC:3.4.21.87; EC:3.4.21.38; EC:3.4.21.35; EC:3.4.21.79; EC:3.6.1; EC:3.4.21.36; EC:3.4.21.102; EC:3.4.21.39; EC:3.4.21; EC…	U-plasminogen activator; Interstitial collagenase; Pancreatic elastase II; Microbial collagenase; Plasma kallikrein; Granzyme A; Furin; Prolyl oligopeptidase; Coagulation factor XIa; T-plasminogen activator; Protein C (activated); Neutrophil collagenase; Complement subcomponent C1r; Oligopeptidase B; Repressor LexA; Complement factor I; Signal peptidase I; Complement subcomponent C1s; Acylaminoac…
OG0001178	1	WP_015272780.1	DUF2076 domain-containing protein	236
OG0001179	1	WP_015272788.1	SDR family oxidoreductase	286	3	P:GO:0055114; F:GO:0003955; F:GO:0016491	P:obsolete oxidation-reduction process; F:NAD(P)H dehydrogenase (quinone) activity; F:oxidoreductase activity
OG0001180	1	WP_015272805.1	glycosyltransferase	707	1	F:GO:0016740	F:transferase activity	EC:2	Transferases
OG0001181	1	WP_015272806.1	hypothetical protein	109	1	C:GO:0016021	C:integral component of membrane
OG0001182	1	WP_015272817.1	3-methyl-2-oxobutanoate hydroxymethyltransferase	264	6	P:GO:0015940; P:GO:0032259; F:GO:0003864; F:GO:0008168; F:GO:0046872; C:GO:0005737	P:pantothenate biosynthetic process; P:methylation; F:3-methyl-2-oxobutanoate hydroxymethyltransferase activity; F:methyltransferase activity; F:metal ion binding; C:cytoplasm	EC:2.1; EC:2.1.2.11; EC:2; EC:2.1.2; EC:2.1.1	Transferring one-carbon groups; 3-methyl-2-oxobutanoate hydroxymethyltransferase; Transferases; Transferring one-carbon groups; Transferring one-carbon groups
OG0001183	1	WP_015272818.1	pantoate--beta-alanine ligase	288	4	P:GO:0015940; F:GO:0004592; F:GO:0005524; C:GO:0005737	P:pantothenate biosynthetic process; F:pantoate-beta-alanine ligase activity; F:ATP binding; C:cytoplasm	EC:6.3; EC:6.3.2; EC:6.3.2.1; EC:6	Forming carbon-nitrogen bonds; Forming carbon-nitrogen bonds; Pantoate--beta-alanine ligase (AMP-forming); Ligases
OG0001184	1	WP_015272819.1	aspartate 1-decarboxylase	126	4	P:GO:0006523; P:GO:0015940; F:GO:0004068; C:GO:0005737	P:alanine biosynthetic process; P:pantothenate biosynthetic process; F:aspartate 1-decarboxylase activity; C:cytoplasm	EC:4.1.1; EC:4.1; EC:4.1.1.11; EC:4	Carbon-carbon lyases; Carbon-carbon lyases; Aspartate 1-decarboxylase; Lyases
OG0001185	1	WP_015272820.1	FAD-dependent oxidoreductase	544	1	F:GO:0050361	F:tryptophan 2-monooxygenase activity	EC:1.13; EC:1; EC:1.13.12; EC:1.13.12.3	Acting on single donors with incorporation of molecular oxygen (oxygenases). The oxygen incorporated need not be derived from O(2); Oxidoreductases; Acting on single donors with incorporation of molecular oxygen (oxygenases). The oxygen incorporated need not be derived from O(2); Tryptophan 2-monooxygenase
OG0001186	1	WP_015272821.1	Indoleacetamide hydrolase	446	1	F:GO:0016787	F:hydrolase activity	EC:3	Hydrolases
OG0001187	1	WP_015272860.1	LL-diaminopimelate aminotransferase	397	3	P:GO:0009058; F:GO:0004069; F:GO:0030170	P:biosynthetic process; F:L-aspartate:2-oxoglutarate aminotransferase activity; F:pyridoxal phosphate binding	EC:2.6.1; EC:2; EC:2.6; EC:2.6.1.1	Transferring nitrogenous groups; Transferases; Transferring nitrogenous groups; Aspartate transaminase
OG0001188	1	WP_015272876.1	hypothetical protein	206
OG0001189	1	WP_015272888.1	YqaJ viral recombinase family protein	210	2	P:GO:0090305; F:GO:0004527	P:nucleic acid phosphodiester bond hydrolysis; F:exonuclease activity	EC:3.1; EC:3	Acting on ester bonds; Hydrolases
OG0001190	1	WP_015272889.1	ERF family protein	275
OG0001191	1	WP_015272891.1	hypothetical protein	253
OG0001192	1	WP_015272892.1	hypothetical protein	93
OG0001193	1	WP_015272893.1	hypothetical protein	109	2	C:GO:0016020; C:GO:0016021	C:membrane; C:integral component of membrane
OG0001195	1	WP_015272901.1	hypothetical protein	206	1	C:GO:0016021	C:integral component of membrane
OG0001196	1	WP_015272902.1	hypothetical protein	296	1	C:GO:0016021	C:integral component of membrane
OG0001197	1	WP_015272904.1	helix-turn-helix domain-containing protein	76	1	F:GO:0003677	F:DNA binding
OG0001198	1	WP_015272909.1	hypothetical protein	157
OG0001199	1	WP_015272910.1	single-stranded DNA-binding protein	166	4	P:GO:0006260; P:GO:0006281; P:GO:0006310; F:GO:0003697	P:DNA replication; P:DNA repair; P:DNA recombination; F:single-stranded DNA binding
OG0001201	1	WP_015272914.1	hypothetical protein	101
OG0001202	1	WP_015272923.1	hypothetical protein	102
OG0001204	1	WP_015272929.1	hypothetical protein	78
OG0001207	1	WP_015272937.1	hypothetical protein	538
OG0001209	1	WP_015272939.1	hypothetical protein	85	1	C:GO:0016021	C:integral component of membrane
OG0001210	1	WP_015272941.1	hypothetical protein	72
OG0001211	1	WP_015272957.1	ABC transporter substrate-binding protein	361
OG0001212	1	WP_015272966.1	lytic transglycosylase domain-containing protein	706	5	P:GO:0000270; F:GO:0004553; F:GO:0008933; C:GO:0016020; C:GO:0042597	P:peptidoglycan metabolic process; F:hydrolase activity, hydrolyzing O-glycosyl compounds; F:lytic transglycosylase activity; C:membrane; C:periplasmic space	EC:3.2; EC:2.4; EC:2; EC:3; EC:3.2.1	Glycosylases; Glycosyltransferases; Transferases; Hydrolases; Glycosylases
OG0001213	1	WP_015272967.1	hypothetical protein	83
OG0001214	1	WP_015272976.1	hypothetical protein	88
OG0001215	1	WP_015272981.1	AbrB family transcriptional regulator	348	3	P:GO:0010468; F:GO:0004497; C:GO:0016021	P:regulation of gene expression; F:monooxygenase activity; C:integral component of membrane	EC:1	Oxidoreductases
OG0001216	1	WP_015272982.1	efflux RND transporter periplasmic adaptor subunit	430	3	P:GO:0055085; F:GO:0022857; C:GO:0016021	P:transmembrane transport; F:transmembrane transporter activity; C:integral component of membrane	EC:7	Translocases
OG0001217	1	WP_015272983.1	ABC transporter ATP-binding protein	235	2	F:GO:0005524; F:GO:0016887	F:ATP binding; F:ATPase activity	EC:3.6.1; EC:3.6; EC:3; EC:3.6.1.15	Acting on acid anhydrides; Acting on acid anhydrides; Hydrolases; Nucleoside-triphosphate phosphatase
OG0001218	1	WP_015272984.1	ABC transporter permease	402	2	C:GO:0005886; C:GO:0016021	C:plasma membrane; C:integral component of membrane
OG0001219	1	WP_015272988.1	AsmA-like C-terminal domain-containing protein	1106	1	C:GO:0016021	C:integral component of membrane
OG0001221	1	WP_015272995.1	hypothetical protein	156
OG0001223	1	WP_015272998.1	SPFH/Band 7/PHB domain protein	361	3	P:GO:0006508; F:GO:0008233; C:GO:0016021	P:proteolysis; F:peptidase activity; C:integral component of membrane	EC:3.4; EC:3	Acting on peptide bonds (peptidases); Hydrolases
OG0001224	1	WP_015273005.1	hypothetical protein	117
OG0001225	1	WP_015273006.1	N-methyl-L-tryptophan oxidase	371	1	F:GO:0016647	F:oxidoreductase activity, acting on the CH-NH group of donors, oxygen as acceptor	EC:1.5.3; EC:1.5; EC:1	Acting on the CH-NH group of donors; Acting on the CH-NH group of donors; Oxidoreductases
OG0001226	1	WP_015273008.1	NAD_P_H-dependent oxidoreductase	196
OG0001227	1	WP_015273009.1	cysteine synthase A	322	2	P:GO:0006535; F:GO:0004124	P:cysteine biosynthetic process from serine; F:cysteine synthase activity	EC:2.5.1; EC:2.5; EC:2.5.1.47; EC:2	Transferring alkyl or aryl groups, other than methyl groups; Transferring alkyl or aryl groups, other than methyl groups; Cysteine synthase; Transferases
OG0001228	1	WP_015273011.1	alpha/beta hydrolase	240	1	F:GO:0047570	F:3-oxoadipate enol-lactonase activity	EC:3.1; EC:3.1.1.24; EC:3; EC:3.1.1; EC:3.1.1.1	Acting on ester bonds; 3-oxoadipate enol-lactonase; Hydrolases; Acting on ester bonds; Carboxylesterase
OG0001229	1	WP_015273028.1	iron ABC transporter permease	332	4	P:GO:0055085; F:GO:0022857; C:GO:0005886; C:GO:0016021	P:transmembrane transport; F:transmembrane transporter activity; C:plasma membrane; C:integral component of membrane	EC:7	Translocases
OG0001230	1	WP_015273029.1	ABC transporter substrate-binding protein	333	1	C:GO:0016021	C:integral component of membrane
OG0001231	1	WP_015273030.1	ABC transporter ATP-binding protein	272	2	F:GO:0005524; F:GO:0016887	F:ATP binding; F:ATPase activity	EC:3.6.1; EC:3.6; EC:3; EC:3.6.1.15	Acting on acid anhydrides; Acting on acid anhydrides; Hydrolases; Nucleoside-triphosphate phosphatase
OG0001232	1	WP_015273045.1	class I SAM-dependent methyltransferase	224	2	P:GO:0032259; F:GO:0008168	P:methylation; F:methyltransferase activity	EC:2.1; EC:2; EC:2.1.1	Transferring one-carbon groups; Transferases; Transferring one-carbon groups
OG0001233	1	WP_015273047.1	phage terminase large subunit	119
OG0001236	1	WP_015273072.1	hypothetical protein	391	1	C:GO:0016021	C:integral component of membrane
OG0001237	1	WP_015273073.1	ATP-grasp domain-containing protein	402	2	F:GO:0005524; F:GO:0046872	F:ATP binding; F:metal ion binding
OG0001238	1	WP_015273074.1	YqcI/YcgG family protein	248
OG0001239	1	WP_015273085.1	hypothetical protein	162	4	P:GO:1990961; F:GO:0042910; C:GO:0005886; C:GO:0016021	P:xenobiotic detoxification by transmembrane export across the plasma membrane; F:xenobiotic transmembrane transporter activity; C:plasma membrane; C:integral component of membrane	EC:7	Translocases
OG0001240	1	WP_015273087.1	isocitrate/isopropylmalate dehydrogenase family protein	721	4	F:GO:0000287; F:GO:0003862; F:GO:0051287; C:GO:0005737	F:magnesium ion binding; F:3-isopropylmalate dehydrogenase activity; F:NAD binding; C:cytoplasm	EC:1.1; EC:1.1.1.85; EC:1; EC:1.1.1	Acting on the CH-OH group of donors; 3-isopropylmalate dehydrogenase; Oxidoreductases; Acting on the CH-OH group of donors
OG0001241	1	WP_015273090.1	hypothetical protein	250
OG0001242	1	WP_015273091.1	hypothetical protein	559	2	F:GO:0016301; C:GO:0016021	F:kinase activity; C:integral component of membrane	EC:2.7; EC:2	Transferring phosphorus-containing groups; Transferases
OG0001243	1	WP_015273097.1	glycosyl transferase	641	1	F:GO:0016740	F:transferase activity	EC:2	Transferases
OG0001244	1	WP_015273103.1	amidohydrolase	386	3	P:GO:0006508; F:GO:0004180; F:GO:0009014	P:proteolysis; F:carboxypeptidase activity; F:succinyl-diaminopimelate desuccinylase activity	EC:3.4.17.11; EC:3.5.1; EC:3.4; EC:3.5; EC:3; EC:3.5.1.18	Glutamate carboxypeptidase; Acting on carbon-nitrogen bonds, other than peptide bonds; Acting on peptide bonds (peptidases); Acting on carbon-nitrogen bonds, other than peptide bonds; Hydrolases; Succinyl-diaminopimelate desuccinylase
OG0001245	1	WP_015273112.1	bifunctional _p_ppGpp synthetase/guanosine-3'_5'-bis_diphosphate_ 3'-pyrophosphohydrolase	728	4	P:GO:0015969; P:GO:0016310; F:GO:0016301; F:GO:0016787	P:guanosine tetraphosphate metabolic process; P:phosphorylation; F:kinase activity; F:hydrolase activity	EC:2.7; EC:2; EC:3	Transferring phosphorus-containing groups; Transferases; Hydrolases
OG0001246	1	WP_015273127.1	bifunctional nicotinamidase/pyrazinamidase	208	1	F:GO:0008936	F:nicotinamidase activity	EC:3.5.1; EC:3.5; EC:3; EC:3.5.1.19	Acting on carbon-nitrogen bonds, other than peptide bonds; Acting on carbon-nitrogen bonds, other than peptide bonds; Hydrolases; Nicotinamidase
OG0001247	1	WP_015273146.1	YqgE/AlgH family protein	202
OG0001248	1	WP_015273148.1	lytic transglycosylase domain-containing protein	317
OG0001249	1	WP_015273149.1	DUF87 domain-containing protein	555	1	F:GO:0004386	F:helicase activity	EC:3.6.1; EC:3.6; EC:3; EC:3.6.1.15	Acting on acid anhydrides; Acting on acid anhydrides; Hydrolases; Nucleoside-triphosphate phosphatase
OG0001250	1	WP_015273150.1	MerR family transcriptional regulator	178	2	P:GO:0006355; F:GO:0003677	P:regulation of transcription, DNA-templated; F:DNA binding
OG0001251	1	WP_015273155.1	3-deoxy-7-phosphoheptulonate synthase	453	2	P:GO:0009073; F:GO:0003849	P:aromatic amino acid family biosynthetic process; F:3-deoxy-7-phosphoheptulonate synthase activity	EC:2.5.1; EC:2.5; EC:2; EC:2.5.1.54	Transferring alkyl or aryl groups, other than methyl groups; Transferring alkyl or aryl groups, other than methyl groups; Transferases; 3-deoxy-7-phosphoheptulonate synthase
OG0001252	1	WP_015273157.1	DUF2059 domain-containing protein	182
OG0001253	1	WP_015273186.1	cytochrome b	178	4	P:GO:0022904; F:GO:0009055; C:GO:0005886; C:GO:0016021	P:respiratory electron transport chain; F:electron transfer activity; C:plasma membrane; C:integral component of membrane	EC:1	Oxidoreductases
OG0001255	1	WP_015273208.1	hypothetical protein	77
OG0001256	1	WP_015273225.1	SDR family NAD_P_-dependent oxidoreductase	240
OG0001257	1	WP_015273227.1	hypothetical protein	125	1	C:GO:0016021	C:integral component of membrane
OG0001258	1	WP_015273232.1	hypothetical protein	72
OG0001259	1	WP_015273233.1	MBL fold metallo-hydrolase	316	2	F:GO:0008270; F:GO:0070290	F:zinc ion binding; F:N-acylphosphatidylethanolamine-specific phospholipase D activity	EC:3.1.4; EC:3.1; EC:3; EC:3.1.4.4; EC:3.1.1	Acting on ester bonds; Acting on ester bonds; Hydrolases; Phospholipase D; Acting on ester bonds
OG0001260	1	WP_015273234.1	AAA family ATPase	376	4	P:GO:0006259; F:GO:0004386; F:GO:0005524; F:GO:0008854	P:DNA metabolic process; F:helicase activity; F:ATP binding; F:exodeoxyribonuclease V activity	EC:3.6.1; EC:3.1; EC:3.1.11; EC:3.6; EC:3; EC:3.1.15; EC:3.6.1.15; EC:3.1.11.5	Acting on acid anhydrides; Acting on ester bonds; Acting on ester bonds; Acting on acid anhydrides; Hydrolases; Acting on ester bonds; Nucleoside-triphosphate phosphatase; Exodeoxyribonuclease V
OG0001261	1	WP_015273239.1	hypothetical protein	193
OG0001262	1	WP_015273241.1	response regulator transcription factor	235	3	P:GO:0000160; P:GO:0006355; F:GO:0003677	P:phosphorelay signal transduction system; P:regulation of transcription, DNA-templated; F:DNA binding
OG0001263	1	WP_015273242.1	HAMP domain-containing protein	441	5	P:GO:0000160; P:GO:0018106; F:GO:0000155; F:GO:0005524; C:GO:0016021	P:phosphorelay signal transduction system; P:peptidyl-histidine phosphorylation; F:phosphorelay sensor kinase activity; F:ATP binding; C:integral component of membrane	EC:2.7.1; EC:2.7; EC:2.7.3; EC:2; EC:2.7.13.3	Transferring phosphorus-containing groups; Transferring phosphorus-containing groups; Transferring phosphorus-containing groups; Transferases; Histidine kinase
OG0001264	1	WP_015273246.1	hypothetical protein	156
OG0001265	1	WP_015273253.1	hypothetical protein	117
OG0001266	1	WP_015273254.1	glutathione transferase GstA	204	1	F:GO:0004364	F:glutathione transferase activity	EC:2.5.1; EC:2.5.1.18; EC:2.5; EC:2	Transferring alkyl or aryl groups, other than methyl groups; Glutathione transferase; Transferring alkyl or aryl groups, other than methyl groups; Transferases
OG0001267	1	WP_015273255.1	FAD-binding oxidoreductase	387	1	F:GO:0043799	F:glycine oxidase activity	EC:1.4; EC:1.4.3; EC:1.4.3.19; EC:1	Acting on the CH-NH(2) group of donors; Acting on the CH-NH(2) group of donors; Glycine oxidase; Oxidoreductases
OG0001268	1	WP_015273261.1	ABC transporter ATP-binding protein	609	5	P:GO:0008643; P:GO:0055085; F:GO:0005524; F:GO:0042626; C:GO:0016021	P:carbohydrate transport; P:transmembrane transport; F:ATP binding; F:ATPase-coupled transmembrane transporter activity; C:integral component of membrane	EC:3.6.1; EC:3.6; EC:3; EC:7; EC:7.2.2; EC:3.6.1.15	Acting on acid anhydrides; Acting on acid anhydrides; Hydrolases; Translocases; Catalysing the translocation of inorganic cations; Nucleoside-triphosphate phosphatase
OG0001269	1	WP_015273270.1	glycosyltransferase	255	1	F:GO:0016740	F:transferase activity
OG0001270	1	WP_015273276.1	hypothetical protein	355	1	C:GO:0016021	C:integral component of membrane
OG0001271	1	WP_015273286.1	hypothetical protein	102
OG0001272	1	WP_015273315.1	helix-turn-helix transcriptional regulator	110	1	F:GO:0003677	F:DNA binding
OG0001273	1	WP_015273317.1	acyltransferase	334	2	F:GO:0016747; C:GO:0016021	F:transferase activity, transferring acyl groups other than amino-acyl groups; C:integral component of membrane	EC:2.3; EC:2; EC:2.3.1	Acyltransferases; Transferases; Acyltransferases
OG0001274	1	WP_015273318.1	DUF3892 domain-containing protein	90
OG0001275	1	WP_015273319.1	hypothetical protein	74
OG0001277	1	WP_015273322.1	hypothetical protein	70
OG0001278	1	WP_015273330.1	HU family DNA-binding protein	91	1	F:GO:0003677	F:DNA binding
OG0001279	1	WP_015273349.1	4Fe-4S binding protein	459	1	C:GO:0016021	C:integral component of membrane
OG0001280	1	WP_015273376.1	transaldolase	317	4	P:GO:0005975; P:GO:0006098; F:GO:0004801; C:GO:0005737	P:carbohydrate metabolic process; P:pentose-phosphate shunt; F:sedoheptulose-7-phosphate:D-glyceraldehyde-3-phosphate glyceronetransferase activity; C:cytoplasm	EC:2.2; EC:2.2.1.2; EC:2; EC:2.2.1	Transferring aldehyde or ketonic groups; Transaldolase; Transferases; Transferring aldehyde or ketonic groups
OG0001281	1	WP_015273384.1	sel1 repeat family protein	267	1	C:GO:0016021	C:integral component of membrane
OG0001282	1	WP_015273387.1	protein-L-isoaspartate O-methyltransferase	223	2	P:GO:0006479; F:GO:0004719	P:protein methylation; F:protein-L-isoaspartate (D-aspartate) O-methyltransferase activity	EC:2.1; EC:2.1.1.77; EC:2; EC:2.1.1	Transferring one-carbon groups; Protein-L-isoaspartate(D-aspartate) O-methyltransferase; Transferases; Transferring one-carbon groups
OG0001283	1	WP_015273388.1	lipid A biosynthesis lauroyl acyltransferase	298	3	F:GO:0016746; C:GO:0005886; C:GO:0016021	F:transferase activity, transferring acyl groups; C:plasma membrane; C:integral component of membrane	EC:2.3; EC:2	Acyltransferases; Transferases
OG0001284	1	WP_015273389.1	zinc-binding dehydrogenase	342	1	F:GO:0004022	F:alcohol dehydrogenase (NAD+) activity	EC:1.1; EC:1; EC:1.1.1; EC:1.1.1.71; EC:1.1.1.1	Acting on the CH-OH group of donors; Oxidoreductases; Acting on the CH-OH group of donors; Alcohol dehydrogenase (NAD(P)(+)); Alcohol dehydrogenase
OG0001285	1	WP_015273390.1	beta-ketoacyl-ACP synthase	429	3	P:GO:0006633; F:GO:0004315; F:GO:0033817	P:fatty acid biosynthetic process; F:3-oxoacyl-[acyl-carrier-protein] synthase activity; F:beta-ketoacyl-acyl-carrier-protein synthase II activity	EC:2.3.1.41; EC:2.3.1.85; EC:2.3; EC:2; EC:2.3.1.179; EC:2.3.1	Beta-ketoacyl-[acyl-carrier-protein] synthase I; Fatty-acid synthase system; Acyltransferases; Transferases; Beta-ketoacyl-[acyl-carrier-protein] synthase II; Acyltransferases
OG0001286	1	WP_015273391.1	beta-ketoacyl-ACP synthase	400	1	F:GO:0004315	F:3-oxoacyl-[acyl-carrier-protein] synthase activity	EC:2.3.1.41; EC:2.3.1.85; EC:2.3; EC:2; EC:2.3.1	Beta-ketoacyl-[acyl-carrier-protein] synthase I; Fatty-acid synthase system; Acyltransferases; Transferases; Acyltransferases
OG0001287	1	WP_015273397.1	metal-dependent hydrolase	234	1	F:GO:0016787	F:hydrolase activity	EC:3	Hydrolases
OG0001288	1	WP_015273403.1	efflux RND transporter periplasmic adaptor subunit	391	3	P:GO:0055085; F:GO:0022857; C:GO:0016020	P:transmembrane transport; F:transmembrane transporter activity; C:membrane	EC:7	Translocases
OG0001289	1	WP_015273404.1	multidrug efflux RND transporter permease subunit	1031	5	P:GO:0042908; P:GO:0055085; F:GO:0015562; C:GO:0005886; C:GO:0016021	P:xenobiotic transport; P:transmembrane transport; F:efflux transmembrane transporter activity; C:plasma membrane; C:integral component of membrane	EC:7	Translocases
OG0001290	1	WP_015273407.1	ATP phosphoribosyltransferase regulatory subunit	374	2	F:GO:0003879; C:GO:0005737	F:ATP phosphoribosyltransferase activity; C:cytoplasm	EC:2.4.2; EC:2.4; EC:2.4.2.17; EC:2	Glycosyltransferases; Glycosyltransferases; ATP phosphoribosyltransferase; Transferases
OG0001291	1	WP_015273408.1	ATP phosphoribosyltransferase	231	4	P:GO:0000105; F:GO:0003879; F:GO:0005524; C:GO:0005737	P:histidine biosynthetic process; F:ATP phosphoribosyltransferase activity; F:ATP binding; C:cytoplasm	EC:2.4.2; EC:2.4; EC:2.4.2.17; EC:2	Glycosyltransferases; Glycosyltransferases; ATP phosphoribosyltransferase; Transferases
OG0001292	1	WP_015273409.1	histidinol dehydrogenase	430	4	P:GO:0000105; F:GO:0004399; F:GO:0008270; F:GO:0051287	P:histidine biosynthetic process; F:histidinol dehydrogenase activity; F:zinc ion binding; F:NAD binding	EC:1.1; EC:1; EC:1.1.1.23; EC:1.1.1	Acting on the CH-OH group of donors; Oxidoreductases; Histidinol dehydrogenase; Acting on the CH-OH group of donors
OG0001293	1	WP_015273418.1	hypothetical protein	131	4	P:GO:0032259; F:GO:0008168; F:GO:0016740; F:GO:0102302	P:methylation; F:methyltransferase activity; F:transferase activity; F:mycinamicin VI 2''-O-methyltransferase activity
OG0001294	1	WP_015273440.1	peptide-methionine _S_-S-oxide reductase MsrA	180	2	P:GO:0006464; F:GO:0008113	P:cellular protein modification process; F:peptide-methionine (S)-S-oxide reductase activity	EC:1; EC:1.8; EC:1.8.4; EC:1.8.4.11	Oxidoreductases; Acting on a sulfur group of donors; Acting on a sulfur group of donors; Peptide-methionine (S)-S-oxide reductase
OG0001295	1	WP_015273441.1	hypothetical protein	437
OG0001296	1	WP_015273443.1	ABC transporter ATP-binding protein	246	4	P:GO:0015803; F:GO:0005524; F:GO:0015658; F:GO:0016887	P:branched-chain amino acid transport; F:ATP binding; F:branched-chain amino acid transmembrane transporter activity; F:ATPase activity	EC:3.6.1; EC:3.6; EC:3; EC:7; EC:3.6.1.15	Acting on acid anhydrides; Acting on acid anhydrides; Hydrolases; Translocases; Nucleoside-triphosphate phosphatase
OG0001297	1	WP_015273446.1	branched-chain amino acid ABC transporter permease	300	4	P:GO:0055085; F:GO:0022857; C:GO:0005886; C:GO:0016021	P:transmembrane transport; F:transmembrane transporter activity; C:plasma membrane; C:integral component of membrane	EC:7	Translocases
OG0001298	1	WP_015273452.1	DUF1134 domain-containing protein	204	1	C:GO:0016021	C:integral component of membrane
OG0001299	1	WP_015273456.1	transglutaminase-like cysteine peptidase	199
OG0001300	1	WP_015273458.1	PAS domain-containing protein	208
OG0001301	1	WP_015273459.1	phosphoribosyl-AMP cyclohydrolase	148	5	P:GO:0000105; F:GO:0000287; F:GO:0004635; F:GO:0008270; C:GO:0005737	P:histidine biosynthetic process; F:magnesium ion binding; F:phosphoribosyl-AMP cyclohydrolase activity; F:zinc ion binding; C:cytoplasm	EC:3.5.4; EC:3.5; EC:3; EC:3.5.4.19	Acting on carbon-nitrogen bonds, other than peptide bonds; Acting on carbon-nitrogen bonds, other than peptide bonds; Hydrolases; Phosphoribosyl-AMP cyclohydrolase
OG0001302	1	WP_015273464.1	TraB/GumN family protein	330	1	C:GO:0016021	C:integral component of membrane
OG0001303	1	WP_015273468.1	GAF domain-containing protein	167	1	F:GO:0016491	F:oxidoreductase activity	EC:1	Oxidoreductases
OG0001304	1	WP_015273469.1	family 10 glycosylhydrolase	404	1	F:GO:0016787	F:hydrolase activity	EC:3	Hydrolases
OG0001305	1	WP_015273487.1	Ppx/GppA family phosphatase	509	1	F:GO:0004309	F:exopolyphosphatase activity	EC:3.6.1.11; EC:3.6.1; EC:3.6; EC:3	Exopolyphosphatase; Acting on acid anhydrides; Acting on acid anhydrides; Hydrolases
OG0001306	1	WP_015273524.1	CinA family protein	170
OG0001307	1	WP_015273525.1	twin-arginine translocase TatA/TatE family subunit	68	4	P:GO:0043953; F:GO:0008320; C:GO:0005887; C:GO:0033281	P:protein transport by the Tat complex; F:protein transmembrane transporter activity; C:integral component of plasma membrane; C:TAT protein transport complex	EC:7	Translocases
OG0001308	1	WP_015273531.1	histidinol-phosphatase	261	4	P:GO:0000105; P:GO:0046855; F:GO:0004401; F:GO:0046872	P:histidine biosynthetic process; P:inositol phosphate dephosphorylation; F:histidinol-phosphatase activity; F:metal ion binding	EC:3.1; EC:3.1.3.15; EC:3; EC:3.1.3	Acting on ester bonds; Histidinol-phosphatase; Hydrolases; Acting on ester bonds
OG0001309	1	WP_015273537.1	ABC transporter permease	322	2	P:GO:0051301; C:GO:0016021	P:cell division; C:integral component of membrane
OG0001310	1	WP_015273540.1	DUF2125 domain-containing protein	333	1	C:GO:0016021	C:integral component of membrane
OG0001311	1	WP_015273541.1	prephenate/arogenate dehydrogenase family protein	308	4	P:GO:0006571; F:GO:0004665; F:GO:0008977; F:GO:0047794	P:tyrosine biosynthetic process; F:prephenate dehydrogenase (NADP+) activity; F:prephenate dehydrogenase (NAD+) activity; F:cyclohexadienyl dehydrogenase activity	EC:1.3; EC:1; EC:1.3.1.43; EC:1.3.1; EC:1.3.1.12; EC:1.3.1.13	Acting on the CH-CH group of donors; Oxidoreductases; Arogenate dehydrogenase; Acting on the CH-CH group of donors; Prephenate dehydrogenase; Prephenate dehydrogenase (NADP(+))
OG0001312	1	WP_015273542.1	histidinol-phosphate transaminase	366	3	P:GO:0000105; F:GO:0004400; F:GO:0030170	P:histidine biosynthetic process; F:histidinol-phosphate transaminase activity; F:pyridoxal phosphate binding	EC:2.6.1; EC:2.6.1.9; EC:2; EC:2.6	Transferring nitrogenous groups; Histidinol-phosphate transaminase; Transferases; Transferring nitrogenous groups
OG0001314	1	WP_015273549.1	3-dehydroquinate synthase	371	7	P:GO:0008652; P:GO:0009073; P:GO:0009423; F:GO:0000166; F:GO:0003856; F:GO:0046872; C:GO:0005737	P:cellular amino acid biosynthetic process; P:aromatic amino acid family biosynthetic process; P:chorismate biosynthetic process; F:nucleotide binding; F:3-dehydroquinate synthase activity; F:metal ion binding; C:cytoplasm	EC:4.2; EC:4.2.3.4; EC:4; EC:4.2.3	Carbon-oxygen lyases; 3-dehydroquinate synthase; Lyases; Carbon-oxygen lyases
OG0001315	1	WP_015273554.1	hypothetical protein	173
OG0001316	1	WP_015273558.1	hypothetical protein	67
OG0001317	1	WP_015273560.1	complex I NDUFA9 subunit family protein	325	1	F:GO:0003824	F:catalytic activity
OG0001319	1	WP_015273577.1	GTPase HflX	447	4	F:GO:0003924; F:GO:0005525; F:GO:0046872; C:GO:0005737	F:GTPase activity; F:GTP binding; F:metal ion binding; C:cytoplasm	EC:3.6.1; EC:3.6; EC:3; EC:3.6.1.15	Acting on acid anhydrides; Acting on acid anhydrides; Hydrolases; Nucleoside-triphosphate phosphatase
OG0001320	1	WP_015273580.1	hypothetical protein	83
OG0001321	1	WP_015273599.1	glycoside hydrolase family 25 protein	263	3	P:GO:0009253; P:GO:0016998; F:GO:0003796	P:peptidoglycan catabolic process; P:cell wall macromolecule catabolic process; F:lysozyme activity	EC:3.2; EC:3; EC:3.2.1.17; EC:3.2.1	Glycosylases; Hydrolases; Lysozyme; Glycosylases
OG0001322	1	WP_015273626.1	glutamate-5-semialdehyde dehydrogenase	429	4	P:GO:0055129; F:GO:0004350; F:GO:0050661; C:GO:0005737	P:L-proline biosynthetic process; F:glutamate-5-semialdehyde dehydrogenase activity; F:NADP binding; C:cytoplasm	EC:1.2; EC:1; EC:1.2.1.41; EC:1.2.1	Acting on the aldehyde or oxo group of donors; Oxidoreductases; Glutamate-5-semialdehyde dehydrogenase; Acting on the aldehyde or oxo group of donors
OG0001323	1	WP_015273628.1	hypothetical protein	86
OG0001324	1	WP_015273629.1	peptidase domain-containing ABC transporter	712	7	P:GO:0006508; P:GO:0008643; P:GO:0055085; F:GO:0005524; F:GO:0008234; F:GO:0042626; C:GO:0016021	P:proteolysis; P:carbohydrate transport; P:transmembrane transport; F:ATP binding; F:cysteine-type peptidase activity; F:ATPase-coupled transmembrane transporter activity; C:integral component of membrane	EC:3.6.1; EC:3.4; EC:3.6; EC:3; EC:7.2.2; EC:7; EC:3.6.1.15	Acting on acid anhydrides; Acting on peptide bonds (peptidases); Acting on acid anhydrides; Hydrolases; Catalysing the translocation of inorganic cations; Translocases; Nucleoside-triphosphate phosphatase
OG0001325	1	WP_015273630.1	HlyD family efflux transporter periplasmic adaptor subunit	428	1	C:GO:0016021	C:integral component of membrane
OG0001326	1	WP_015273638.1	cell division protein ZapA	121	1	P:GO:0051301	P:cell division
OG0001327	1	WP_015273642.1	cytochrome c biogenesis protein DipZ	554	4	P:GO:0017004; F:GO:0016491; C:GO:0005886; C:GO:0016021	P:cytochrome complex assembly; F:oxidoreductase activity; C:plasma membrane; C:integral component of membrane	EC:1	Oxidoreductases
OG0001328	1	WP_015273643.1	peptide-methionine _S_-S-oxide reductase MsrA	223	2	P:GO:0006464; F:GO:0008113	P:cellular protein modification process; F:peptide-methionine (S)-S-oxide reductase activity	EC:1; EC:1.8; EC:1.8.4; EC:1.8.4.11	Oxidoreductases; Acting on a sulfur group of donors; Acting on a sulfur group of donors; Peptide-methionine (S)-S-oxide reductase
OG0001329	1	WP_015273644.1	peptide-methionine _R_-S-oxide reductase MsrB	161	1	F:GO:0033743	F:peptide-methionine (R)-S-oxide reductase activity	EC:1; EC:1.8; EC:1.8.4; EC:1.8.4.12	Oxidoreductases; Acting on a sulfur group of donors; Acting on a sulfur group of donors; Peptide-methionine (R)-S-oxide reductase
OG0001330	1	WP_015273645.1	polysaccharide deacetylase family protein	205	3	P:GO:0005975; P:GO:0009877; F:GO:0016810	P:carbohydrate metabolic process; P:nodulation; F:hydrolase activity, acting on carbon-nitrogen (but not peptide) bonds	EC:3.5; EC:3	Acting on carbon-nitrogen bonds, other than peptide bonds; Hydrolases
OG0001331	1	WP_015273650.1	heparinase II/III family protein	542	1	F:GO:0016829	F:lyase activity	EC:4	Lyases
OG0001332	1	WP_015273657.1	peptidoglycan editing factor PgeF	262	3	F:GO:0004000; F:GO:0017061; F:GO:0046872	F:adenosine deaminase activity; F:S-methyl-5-thioadenosine phosphorylase activity; F:metal ion binding	EC:2.4.2; EC:2.4.2.1; EC:3.5.4; EC:2.4; EC:2.4.2.28; EC:2; EC:3.5; EC:3; EC:3.5.4.4	Glycosyltransferases; Purine-nucleoside phosphorylase; Acting on carbon-nitrogen bonds, other than peptide bonds; Glycosyltransferases; S-methyl-5'-thioadenosine phosphorylase; Transferases; Acting on carbon-nitrogen bonds, other than peptide bonds; Hydrolases; Adenosine deaminase
OG0001333	1	WP_015273661.1	pyrroline-5-carboxylate reductase	271	3	P:GO:0055129; F:GO:0004735; C:GO:0005737	P:L-proline biosynthetic process; F:pyrroline-5-carboxylate reductase activity; C:cytoplasm	EC:1.5; EC:1; EC:1.5.1.2; EC:1.5.1	Acting on the CH-NH group of donors; Oxidoreductases; Pyrroline-5-carboxylate reductase; Acting on the CH-NH group of donors
OG0001334	1	WP_015273663.1	anchored protein	243	1	C:GO:0016021	C:integral component of membrane
OG0001335	1	WP_015273668.1	HAMP domain-containing histidine kinase	465	4	P:GO:0000160; P:GO:0018106; F:GO:0000155; C:GO:0016021	P:phosphorelay signal transduction system; P:peptidyl-histidine phosphorylation; F:phosphorelay sensor kinase activity; C:integral component of membrane	EC:2.7.1; EC:2.7; EC:2.7.3; EC:2; EC:2.7.13.3	Transferring phosphorus-containing groups; Transferring phosphorus-containing groups; Transferring phosphorus-containing groups; Transferases; Histidine kinase
OG0001336	1	WP_015273669.1	response regulator transcription factor	223	3	P:GO:0000160; P:GO:0006355; F:GO:0003677	P:phosphorelay signal transduction system; P:regulation of transcription, DNA-templated; F:DNA binding
OG0001337	1	WP_015273670.1	hypothetical protein	86
OG0001338	1	WP_015273672.1	nicotinate-nucleotide--dimethylbenzimidazole phosphoribosyltransferase	354	3	P:GO:0009163; P:GO:0009236; F:GO:0008939	P:nucleoside biosynthetic process; P:cobalamin biosynthetic process; F:nicotinate-nucleotide-dimethylbenzimidazole phosphoribosyltransferase activity	EC:2.4.2; EC:2.4; EC:2; EC:2.4.2.21	Glycosyltransferases; Glycosyltransferases; Transferases; Nicotinate-nucleotide--dimethylbenzimidazole phosphoribosyltransferase
OG0001339	1	WP_015273675.1	Lrp/AsnC family transcriptional regulator	165	1	F:GO:0043565	F:sequence-specific DNA binding
OG0001340	1	WP_015273692.1	transcriptional repressor	134	2	P:GO:0006355; F:GO:0003700	P:regulation of transcription, DNA-templated; F:DNA-binding transcription factor activity
OG0001341	1	WP_015273694.1	fumarylacetoacetate hydrolase family protein	228	1	F:GO:0016787	F:hydrolase activity	EC:3	Hydrolases
OG0001342	1	WP_015273695.1	glucose-6-phosphate isomerase	543	4	P:GO:0006094; P:GO:0006096; F:GO:0004347; C:GO:0005737	P:gluconeogenesis; P:glycolytic process; F:glucose-6-phosphate isomerase activity; C:cytoplasm	EC:5.3; EC:5; EC:5.3.1.9; EC:5.3.1	Intramolecular oxidoreductases; Isomerases; Glucose-6-phosphate isomerase; Intramolecular oxidoreductases
OG0001346	1	WP_015273716.1	peptide antibiotic transporter SbmA	408	4	P:GO:0015833; F:GO:0005524; F:GO:1904680; C:GO:0016021	P:peptide transport; F:ATP binding; F:peptide transmembrane transporter activity; C:integral component of membrane	EC:7	Translocases
OG0001347	1	WP_015273724.1	tryptophan synthase subunit alpha	268	2	P:GO:0000162; F:GO:0004834	P:tryptophan biosynthetic process; F:tryptophan synthase activity	EC:4.2.1; EC:4.2; EC:4.2.1.20; EC:4	Carbon-oxygen lyases; Carbon-oxygen lyases; Tryptophan synthase; Lyases
OG0001348	1	WP_015273726.1	bifunctional indole-3-glycerol-phosphate synthase TrpC/phosphoribosylanthranilate isomerase TrpF	452	3	P:GO:0000162; F:GO:0004425; F:GO:0004640	P:tryptophan biosynthetic process; F:indole-3-glycerol-phosphate synthase activity; F:phosphoribosylanthranilate isomerase activity	EC:4.1.1; EC:4.1.1.48; EC:4.1; EC:5.3; EC:4; EC:5; EC:5.3.1; EC:5.3.1.24	Carbon-carbon lyases; Indole-3-glycerol-phosphate synthase; Carbon-carbon lyases; Intramolecular oxidoreductases; Lyases; Isomerases; Intramolecular oxidoreductases; Phosphoribosylanthranilate isomerase
OG0001349	1	WP_015273727.1	anthranilate phosphoribosyltransferase	332	3	P:GO:0000162; F:GO:0000287; F:GO:0004048	P:tryptophan biosynthetic process; F:magnesium ion binding; F:anthranilate phosphoribosyltransferase activity	EC:2.4.2; EC:2.4; EC:2; EC:2.4.2.18	Glycosyltransferases; Glycosyltransferases; Transferases; Anthranilate phosphoribosyltransferase
OG0001350	1	WP_015273729.1	anthranilate synthase component 1	520	3	P:GO:0000162; F:GO:0004049; F:GO:0046872	P:tryptophan biosynthetic process; F:anthranilate synthase activity; F:metal ion binding	EC:4.1; EC:4.1.3.27; EC:4; EC:4.1.3	Carbon-carbon lyases; Anthranilate synthase; Lyases; Carbon-carbon lyases
OG0001352	1	WP_015273746.1	organic hydroperoxide resistance protein	141	1	P:GO:0006979	P:response to oxidative stress
OG0001353	1	WP_015273751.1	SIMPL domain-containing protein	235
OG0001354	1	WP_015273754.1	efflux RND transporter permease subunit	1021	3	P:GO:0055085; F:GO:0022857; C:GO:0016021	P:transmembrane transport; F:transmembrane transporter activity; C:integral component of membrane	EC:7	Translocases
OG0001355	1	WP_015273756.1	efflux RND transporter periplasmic adaptor subunit	370	3	P:GO:0055085; F:GO:0022857; C:GO:0016020	P:transmembrane transport; F:transmembrane transporter activity; C:membrane	EC:7	Translocases
OG0001358	1	WP_015273766.1	imidazoleglycerol-phosphate dehydratase HisB	201	3	P:GO:0000105; F:GO:0004424; C:GO:0005737	P:histidine biosynthetic process; F:imidazoleglycerol-phosphate dehydratase activity; C:cytoplasm	EC:4.2.1; EC:4.2; EC:4; EC:4.2.1.19	Carbon-oxygen lyases; Carbon-oxygen lyases; Lyases; Imidazoleglycerol-phosphate dehydratase
OG0001359	1	WP_015273767.1	imidazole glycerol phosphate synthase subunit HisH	216	6	P:GO:0000105; P:GO:0006541; F:GO:0000107; F:GO:0004359; F:GO:0016829; C:GO:0005737	P:histidine biosynthetic process; P:glutamine metabolic process; F:imidazoleglycerol-phosphate synthase activity; F:glutaminase activity; F:lyase activity; C:cytoplasm	EC:3.5.1.2; EC:3.5.1; EC:2.4.2; EC:2.4; EC:2; EC:3.5; EC:3; EC:4	Glutaminase; Acting on carbon-nitrogen bonds, other than peptide bonds; Glycosyltransferases; Glycosyltransferases; Transferases; Acting on carbon-nitrogen bonds, other than peptide bonds; Hydrolases; Lyases
OG0001360	1	WP_015273768.1	1-_5-phosphoribosyl_-5-[_5-phosphoribosylamino_methylideneamino]imidazole-4-carboxamide isomerase	249	3	P:GO:0000105; F:GO:0003949; C:GO:0005737	P:histidine biosynthetic process; F:1-(5-phosphoribosyl)-5-[(5-phosphoribosylamino)methylideneamino]imidazole-4-carboxamide isomerase activity; C:cytoplasm	EC:5.3.1.16; EC:5.3; EC:5; EC:5.3.1	1-(5-phosphoribosyl)-5-; Intramolecular oxidoreductases; Isomerases; Intramolecular oxidoreductases
OG0001361	1	WP_015273769.1	imidazole glycerol phosphate synthase subunit HisF	258	4	P:GO:0000105; F:GO:0000107; F:GO:0016829; C:GO:0005737	P:histidine biosynthetic process; F:imidazoleglycerol-phosphate synthase activity; F:lyase activity; C:cytoplasm	EC:2.4.2; EC:2.4; EC:2; EC:4	Glycosyltransferases; Glycosyltransferases; Transferases; Lyases
OG0001362	1	WP_015273770.1	phosphoribosyl-ATP diphosphatase	111	4	P:GO:0000105; F:GO:0004636; F:GO:0005524; C:GO:0005737	P:histidine biosynthetic process; F:phosphoribosyl-ATP diphosphatase activity; F:ATP binding; C:cytoplasm	EC:3.6.1; EC:3.6; EC:3.6.1.31; EC:3	Acting on acid anhydrides; Acting on acid anhydrides; Phosphoribosyl-ATP diphosphatase; Hydrolases
OG0001363	1	WP_015273775.1	hypothetical protein	155	5	P:GO:0000160; P:GO:0006109; P:GO:0006468; F:GO:0000155; F:GO:0005524	P:phosphorelay signal transduction system; P:regulation of carbohydrate metabolic process; P:protein phosphorylation; F:phosphorelay sensor kinase activity; F:ATP binding	EC:2.7.1; EC:2.7; EC:2.7.3; EC:2; EC:2.7.13.3	Transferring phosphorus-containing groups; Transferring phosphorus-containing groups; Transferring phosphorus-containing groups; Transferases; Histidine kinase
OG0001364	1	WP_015273776.1	PTS sugar transporter subunit IIA	133	4	P:GO:0009401; P:GO:0016310; F:GO:0016301; C:GO:0016021	P:phosphoenolpyruvate-dependent sugar phosphotransferase system; P:phosphorylation; F:kinase activity; C:integral component of membrane	EC:2.7; EC:2	Transferring phosphorus-containing groups; Transferases
OG0001365	1	WP_015273777.1	HPr family phosphocarrier protein	91	1	F:GO:0016740	F:transferase activity	EC:2	Transferases
OG0001366	1	WP_015273785.1	nitroreductase family protein	193	1	F:GO:0016491	F:oxidoreductase activity	EC:1	Oxidoreductases
OG0001367	1	WP_041770581.1	M23 family metallopeptidase	417	2	C:GO:0016020; C:GO:0016021	C:membrane; C:integral component of membrane
OG0001368	1	WP_041770591.1	VOC family protein	146	2	F:GO:0004462; F:GO:0046872	F:lactoylglutathione lyase activity; F:metal ion binding	EC:4.4.1.5; EC:4.4; EC:4	Lactoylglutathione lyase; Carbon-sulfur lyases; Lyases
OG0001369	1	WP_041770601.1	recombination protein NinB	130
OG0001370	1	WP_041770605.1	hypothetical protein	112
OG0001371	1	WP_041770614.1	hypothetical protein	105
OG0001372	1	WP_041770616.1	hypothetical protein	78
OG0001373	1	WP_041770617.1	DUF1376 domain-containing protein	384
OG0001374	1	WP_041770624.1	hypothetical protein	118	1	C:GO:0016021	C:integral component of membrane
OG0001376	1	WP_041770629.1	hypothetical protein	76	7	P:GO:0009253; P:GO:0016998; P:GO:0019835; P:GO:0042742; F:GO:0003796; C:GO:0016021; C:GO:0030430	P:peptidoglycan catabolic process; P:cell wall macromolecule catabolic process; P:cytolysis; P:defense response to bacterium; F:lysozyme activity; C:integral component of membrane; C:host cell cytoplasm	EC:3.2; EC:3; EC:3.2.1.17; EC:3.2.1	Glycosylases; Hydrolases; Lysozyme; Glycosylases
OG0001377	1	WP_041770631.1	hypothetical protein	134
OG0001379	1	WP_041770655.1	amino acid ABC transporter ATP-binding protein	247	2	F:GO:0005524; F:GO:0016887	F:ATP binding; F:ATPase activity	EC:3.6.1; EC:3.6; EC:3; EC:3.6.1.15	Acting on acid anhydrides; Acting on acid anhydrides; Hydrolases; Nucleoside-triphosphate phosphatase
OG0001380	1	WP_041770664.1	hypothetical protein	252	2	F:GO:0008484; C:GO:0016021	F:sulfuric ester hydrolase activity; C:integral component of membrane	EC:3.1.6; EC:3.1; EC:3	Acting on ester bonds; Acting on ester bonds; Hydrolases
OG0001381	1	WP_041770668.1	hypothetical protein	81
OG0001382	1	WP_041770677.1	ISL3 family transposase	422
OG0001383	1	WP_041770689.1	alpha/beta hydrolase	392	1	F:GO:0016787	F:hydrolase activity
OG0001384	1	WP_041770691.1	hypothetical protein	99	1	C:GO:0016021	C:integral component of membrane
OG0001385	1	WP_041770697.1	hypothetical protein	76
OG0001386	1	WP_041770723.1	hypothetical protein	61
OG0001387	1	WP_041770746.1	beta-hydroxyacyl-ACP dehydratase	163	2	F:GO:0016829; C:GO:0016021	F:lyase activity; C:integral component of membrane	EC:4	Lyases
OG0001388	1	WP_041770780.1	cell division ATP-binding protein FtsE	219	5	P:GO:0007049; P:GO:0051301; F:GO:0005524; F:GO:0016887; C:GO:0005886	P:cell cycle; P:cell division; F:ATP binding; F:ATPase activity; C:plasma membrane	EC:3.6.1; EC:3.6; EC:3; EC:3.6.1.15	Acting on acid anhydrides; Acting on acid anhydrides; Hydrolases; Nucleoside-triphosphate phosphatase
OG0001389	1	WP_041770796.1	glutamate 5-kinase	384	6	P:GO:0006561; P:GO:0016310; F:GO:0003723; F:GO:0004349; F:GO:0005524; C:GO:0005737	P:proline biosynthetic process; P:phosphorylation; F:RNA binding; F:glutamate 5-kinase activity; F:ATP binding; C:cytoplasm	EC:2.7.2; EC:2.7; EC:2; EC:2.7.2.11	Transferring phosphorus-containing groups; Transferring phosphorus-containing groups; Transferases; Glutamate 5-kinase
OG0001390	1	WP_041770799.1	fluoride efflux transporter CrcB	132	6	P:GO:0015698; P:GO:0015936; P:GO:0034220; F:GO:0015103; F:GO:0016616; C:GO:0005887	P:inorganic anion transport; P:coenzyme A metabolic process; P:ion transmembrane transport; F:inorganic anion transmembrane transporter activity; F:oxidoreductase activity, acting on the CH-OH group of donors, NAD or NADP as acceptor; C:integral component of plasma membrane	EC:1.1; EC:1; EC:1.1.1; EC:7	Acting on the CH-OH group of donors; Oxidoreductases; Acting on the CH-OH group of donors; Translocases
OG0001391	1	WP_041770824.1	MFS transporter	405	1	C:GO:0016021	C:integral component of membrane
OG0001392	1	WP_041770828.1	shikimate dehydrogenase	282	2	P:GO:0008652; F:GO:0004764	P:cellular amino acid biosynthetic process; F:shikimate 3-dehydrogenase (NADP+) activity	EC:1.1; EC:1.1.1.25; EC:1; EC:1.1.1; EC:1.1.1.282	Acting on the CH-OH group of donors; Shikimate dehydrogenase; Oxidoreductases; Acting on the CH-OH group of donors; Quinate/shikimate dehydrogenase
OG0001393	1	WP_041770837.1	type II 3-dehydroquinate dehydratase	149	5	P:GO:0008652; P:GO:0009073; P:GO:0009423; F:GO:0003855; C:GO:0016021	P:cellular amino acid biosynthetic process; P:aromatic amino acid family biosynthetic process; P:chorismate biosynthetic process; F:3-dehydroquinate dehydratase activity; C:integral component of membrane	EC:4.2.1; EC:4.2; EC:4.2.1.10; EC:4	Carbon-oxygen lyases; Carbon-oxygen lyases; 3-dehydroquinate dehydratase; Lyases
OG0001394	1	WP_041770867.1	septum formation protein Maf	202	4	P:GO:0009117; F:GO:0035529; F:GO:0036218; C:GO:0005737	P:nucleotide metabolic process; F:NADH pyrophosphatase activity; F:dTTP diphosphatase activity; C:cytoplasm	EC:3.6.1; EC:3.6; EC:3; EC:3.6.1.9	Acting on acid anhydrides; Acting on acid anhydrides; Hydrolases; Nucleotide diphosphatase
OG0001395	1	WP_041770904.1	ribonuclease D	381	7	P:GO:0042780; P:GO:0090503; F:GO:0000166; F:GO:0003676; F:GO:0008408; F:GO:0033890; C:GO:0005737	P:tRNA 3'-end processing; P:RNA phosphodiester bond hydrolysis, exonucleolytic; F:nucleotide binding; F:nucleic acid binding; F:3'-5' exonuclease activity; F:ribonuclease D activity; C:cytoplasm	EC:3.1; EC:3.1.13; EC:3; EC:3.1.13.5; EC:3.1.15	Acting on ester bonds; Acting on ester bonds; Hydrolases; Ribonuclease D; Acting on ester bonds
OG0001396	1	WP_041771101.1	metal ABC transporter substrate-binding protein	302	3	P:GO:0007155; P:GO:0030001; F:GO:0046872	P:cell adhesion; P:metal ion transport; F:metal ion binding
OG0001398	1	WP_041771179.1	DUF4164 domain-containing protein	93
OG0001399	1	WP_041771203.1	DUF3088 domain-containing protein	115
OG0001400	1	WP_041771207.1	response regulator transcription factor	238	3	P:GO:0000160; P:GO:0006355; F:GO:0003677	P:phosphorelay signal transduction system; P:regulation of transcription, DNA-templated; F:DNA binding
OG0001401	1	WP_051012092.1	chalcone isomerase family protein	70	1	F:GO:0016872	F:intramolecular lyase activity	EC:5; EC:5.5.1	Isomerases; Intramolecular lyases
OG0001402	1	WP_051012095.1	hypothetical protein	321
OG0001403	1	WP_051012098.1	peptidoglycan DD-metalloendopeptidase family protein	440
OG0001404	1	WP_051012099.1	S41 family peptidase	451	3	P:GO:0006508; F:GO:0004252; C:GO:0016021	P:proteolysis; F:serine-type endopeptidase activity; C:integral component of membrane	EC:3.4.21.73; EC:3.4.24.7; EC:3.4.21.71; EC:3.4.24.3; EC:3.4.21.34; EC:3.4.21.78; EC:3.4.21.75; EC:3.4.21.26; EC:3.4.21.27; EC:3.4.21.68; EC:3.4.21.69; EC:3.4.24.34; EC:3.4.21.41; EC:3.4.21.83; EC:3.4.21.88; EC:3.4.21.45; EC:3.4.21.89; EC:3.4.21.42; EC:3.4.19.1; EC:3.4.21.43; EC:3.4.21.87; EC:3.4.21.38; EC:3.4.21.35; EC:3.4.21.79; EC:3.4.21.36; EC:3.4.21.102; EC:3.4.21.39; EC:3.4.21; EC:3.4.21.4;…	U-plasminogen activator; Interstitial collagenase; Pancreatic elastase II; Microbial collagenase; Plasma kallikrein; Granzyme A; Furin; Prolyl oligopeptidase; Coagulation factor XIa; T-plasminogen activator; Protein C (activated); Neutrophil collagenase; Complement subcomponent C1r; Oligopeptidase B; Repressor LexA; Complement factor I; Signal peptidase I; Complement subcomponent C1s; Acylaminoac…
OG0001405	1	WP_051012105.1	DUF1064 domain-containing protein	118
OG0001406	1	WP_051012106.1	type II toxin-antitoxin system RelE/ParE family toxin	99
OG0001407	1	WP_051012107.1	hypothetical protein	165
OG0001408	1	WP_051012108.1	hypothetical protein	134
OG0001410	1	WP_051012117.1	TerB family tellurite resistance protein	157
OG0001411	1	WP_051012119.1	ABC transporter ATP-binding protein	244	1	F:GO:0005524	F:ATP binding
OG0001412	1	WP_051012122.1	hypothetical protein	91
OG0001413	1	WP_051012123.1	YdaU family protein	147
OG0001414	1	WP_051012124.1	HAMP domain-containing histidine kinase	477	4	P:GO:0000160; P:GO:0018106; F:GO:0000155; C:GO:0016021	P:phosphorelay signal transduction system; P:peptidyl-histidine phosphorylation; F:phosphorelay sensor kinase activity; C:integral component of membrane	EC:2.7.1; EC:2.7; EC:2.7.3; EC:2; EC:2.7.13.3	Transferring phosphorus-containing groups; Transferring phosphorus-containing groups; Transferring phosphorus-containing groups; Transferases; Histidine kinase
OG0001415	1	WP_051012129.1	hypothetical protein	230
OG0001416	1	WP_051012133.1	diacylglycerol kinase	122	6	P:GO:0006654; P:GO:0016310; F:GO:0004143; F:GO:0005524; C:GO:0005886; C:GO:0016021	P:phosphatidic acid biosynthetic process; P:phosphorylation; F:diacylglycerol kinase activity; F:ATP binding; C:plasma membrane; C:integral component of membrane	EC:2.7.1; EC:2.7; EC:2; EC:2.7.1.107	Transferring phosphorus-containing groups; Transferring phosphorus-containing groups; Transferases; Diacylglycerol kinase (ATP)
OG0001417	1	WP_051012139.1	efflux RND transporter periplasmic adaptor subunit	356	3	P:GO:0055085; F:GO:0022857; C:GO:0016020	P:transmembrane transport; F:transmembrane transporter activity; C:membrane	EC:7	Translocases
OG0001418	1	WP_051012153.1	bifunctional ADP-dependent NAD_P_H-hydrate dehydratase/NAD_P_H-hydrate epimerase	478	6	P:GO:0046496; F:GO:0005524; F:GO:0046872; F:GO:0052855; F:GO:0052856; F:GO:0052857	P:nicotinamide nucleotide metabolic process; F:ATP binding; F:metal ion binding; F:ADP-dependent NAD(P)H-hydrate dehydratase activity; F:NADHX epimerase activity; F:NADPHX epimerase activity	EC:5.1.99.6; EC:4.2.1; EC:4.2; EC:5.1; EC:4; EC:5; EC:4.2.1.136	NAD(P)H-hydrate epimerase; Carbon-oxygen lyases; Carbon-oxygen lyases; Racemases and epimerases; Lyases; Isomerases; ADP-dependent NAD(P)H-hydrate dehydratase
OG0001419	1	WP_060774369.1	cytochrome ubiquinol oxidase subunit I	511	6	P:GO:0019646; F:GO:0009055; F:GO:0046872; C:GO:0005886; C:GO:0016021; C:GO:0070069	P:aerobic electron transport chain; F:electron transfer activity; F:metal ion binding; C:plasma membrane; C:integral component of membrane; C:cytochrome complex	EC:1	Oxidoreductases
OG0001420	1	WP_060774370.1	cytochrome d ubiquinol oxidase subunit II	384	3	F:GO:0016491; C:GO:0005886; C:GO:0016021	F:oxidoreductase activity; C:plasma membrane; C:integral component of membrane	EC:1	Oxidoreductases
OG0001421	1	WP_060774388.1	hypothetical protein	169
OG0001423	1	WP_060774399.1	50S ribosomal protein L11 methyltransferase	296	4	P:GO:0006479; F:GO:0008276; C:GO:0005737; C:GO:0005840	P:protein methylation; F:protein methyltransferase activity; C:cytoplasm; C:ribosome	EC:2.1; EC:2; EC:2.1.1	Transferring one-carbon groups; Transferases; Transferring one-carbon groups
OG0001424	1	WP_060774418.1	DUF922 domain-containing protein	207	2	P:GO:0006508; F:GO:0008233	P:proteolysis; F:peptidase activity
OG0001425	1	WP_060774432.1	ABC transporter ATP-binding protein	294	2	F:GO:0005524; C:GO:0016021	F:ATP binding; C:integral component of membrane
OG0001426	1	WP_060774440.1	twin-arginine translocase subunit TatB	177	3	P:GO:0043953; C:GO:0005886; C:GO:0016021	P:protein transport by the Tat complex; C:plasma membrane; C:integral component of membrane
OG0001427	1	WP_060774446.1	translocation/assembly module TamB domain-containing protein	1390	2	P:GO:0009306; C:GO:0005887	P:protein secretion; C:integral component of plasma membrane
OG0001428	1	WP_060774450.1	mechanosensitive ion channel family protein	815	3	P:GO:0055085; C:GO:0005886; C:GO:0016021	P:transmembrane transport; C:plasma membrane; C:integral component of membrane
OG0001429	1	WP_081583158.1	invasion associated locus B family protein	183
OG0001430	1	WP_081583169.1	hypothetical protein	138	2	P:GO:0006508; F:GO:0008234	P:proteolysis; F:cysteine-type peptidase activity	EC:3.4; EC:3	Acting on peptide bonds (peptidases); Hydrolases
OG0001431	1	WP_081583179.1	hypothetical protein	241	1	P:GO:0043461	P:proton-transporting ATP synthase complex assembly
OG0001432	1	WP_082699956.1	acyltransferase	105	2	F:GO:0016747; C:GO:0016021	F:transferase activity, transferring acyl groups other than amino-acyl groups; C:integral component of membrane	EC:2.3; EC:2; EC:2.3.1	Acyltransferases; Transferases; Acyltransferases
OG0001433	1	WP_082699958.1	N-acetylmuramoyl-L-alanine amidase	301	2	P:GO:0009253; F:GO:0008745	P:peptidoglycan catabolic process; F:N-acetylmuramoyl-L-alanine amidase activity	EC:3.5.1; EC:3.5; EC:3; EC:3.5.1.28	Acting on carbon-nitrogen bonds, other than peptide bonds; Acting on carbon-nitrogen bonds, other than peptide bonds; Hydrolases; N-acetylmuramoyl-L-alanine amidase
OG0001434	1	WP_082699960.1	Ppx/GppA family phosphatase	381	1	F:GO:0004309	F:exopolyphosphatase activity	EC:3.6.1.11; EC:3.6.1; EC:3.6; EC:3	Exopolyphosphatase; Acting on acid anhydrides; Acting on acid anhydrides; Hydrolases
OG0001435	1	WP_144049175.1	hypothetical protein	603	1	C:GO:0016021	C:integral component of membrane
OG0001436	1	WP_144049183.1	hypothetical protein	143	1	C:GO:0016021	C:integral component of membrane
OG0001437	1	WP_144049185.1	potassium-transporting ATPase subunit KdpA	31	10	P:GO:0006811; P:GO:0006813; P:GO:0071805; F:GO:0008556; F:GO:0016787; F:GO:0030955; C:GO:0005886; C:GO:0005887; C:GO:0016020; C:GO:0016021	P:ion transport; P:potassium ion transport; P:potassium ion transmembrane transport; F:potassium transmembrane transporter activity, phosphorylative mechanism; F:hydrolase activity; F:potassium ion binding; C:plasma membrane; C:integral component of plasma membrane; C:membrane; C:integral component of membrane
OG0001438	1	WP_144049187.1	hypothetical protein	86	1	C:GO:0016021	C:integral component of membrane
OG0001439	1	WP_144049190.1	hypothetical protein	61
OG0001441	1	WP_144049201.1	hypothetical protein	165
OG0001442	1	WP_144049202.1	hypothetical protein	80
OG0001443	1	WP_144049203.1	hypothetical protein	158	1	F:GO:0003677	F:DNA binding
OG0001444	1	WP_144049205.1	DUF1007 family protein	206
OG0001445	1	WP_144049223.1	FAD-dependent oxidoreductase	399	2	F:GO:0016491; C:GO:0016020	F:oxidoreductase activity; C:membrane	EC:1	Oxidoreductases
OG0001446	1	WP_144049224.1	DUF3833 family protein	164
OG0001447	1	WP_144049225.1	MFS transporter	413	4	P:GO:0008643; P:GO:0055085; F:GO:0015293; C:GO:0016021	P:carbohydrate transport; P:transmembrane transport; F:symporter activity; C:integral component of membrane	EC:7	Translocases
OG0001448	1	WP_144049228.1	cytochrome P450	73	4	F:GO:0004497; F:GO:0005506; F:GO:0016705; F:GO:0020037	F:monooxygenase activity; F:iron ion binding; F:oxidoreductase activity, acting on paired donors, with incorporation or reduction of molecular oxygen; F:heme binding	EC:1; EC:1.14	Oxidoreductases; Acting on paired donors, with incorporation or reduction of molecular oxygen. The oxygen incorporated need not be derived from O(2)
OG0001449	1	WP_144049230.1	hypothetical protein	212	1	C:GO:0016021	C:integral component of membrane
OG0001450	1	WP_144049231.1	cupin domain-containing protein	104	3	P:GO:0055114; F:GO:0016853; F:GO:0051213	P:obsolete oxidation-reduction process; F:isomerase activity; F:dioxygenase activity
OG0001451	1	WP_144049236.1	SEL1-like repeat protein	352
OG0001452	1	WP_144049242.1	tryptophan-rich sensory protein	145	1	C:GO:0016021	C:integral component of membrane
OG0001453	1	WP_144049246.1	RNA methyltransferase	270	4	P:GO:0001510; P:GO:0006396; F:GO:0003723; F:GO:0008173	P:RNA methylation; P:RNA processing; F:RNA binding; F:RNA methyltransferase activity	EC:2.1; EC:2; EC:2.1.1	Transferring one-carbon groups; Transferases; Transferring one-carbon groups
OG0001454	1	WP_144049248.1	DNA recombination protein RmuC	341	1	C:GO:0016021	C:integral component of membrane
OG0001455	1	WP_144049249.1	tetratricopeptide repeat protein	660
OG0001462	1	WP_157058172.1	hypothetical protein	645	2	P:GO:0008152; F:GO:0016798	P:metabolic process; F:hydrolase activity, acting on glycosyl bonds	EC:3.2; EC:3	Glycosylases; Hydrolases
OG0001466	1	WP_157058179.1	hypothetical protein	247
OG0001475	1	WP_172792745.1	hypothetical protein	153
OG0001478	1	WP_172792749.1	EAL domain-containing protein	640	1	C:GO:0016021	C:integral component of membrane
OG0001481	1	WP_172792752.1	hypothetical protein	128
