# Supplementary material for: Comparative Phylogenomic Analysis Reveals Evolutionary Genomic Changes and Novel Toxin Families in Endophytic Liberibacter Pathogens
Source: Microbiol Spectr. 2021 Sep 15;9(2):e00509-21. doi: 10.1128/Spectrum.00509-21 (PMC8557891; doi:10.1128/Spectrum.00509-21)
Supplement: SUPPLEMENTAL FILE 3 — Supplemental material. Download SPECTRUM00509-21_Supp_3_seq10.xlsx, XLSX file, 0.02 MB [file spectrum00509-21_supp_3_seq10.xlsx]

## Sheet: SupplementaryTable5.1
Pathway	Pathway ID	#Enzs in Pathway	Enzyme	#Seqs of Enzyme	Seqs
Phenylalanine, tyrosine and tryptophan biosynthesis	map00400	17	ec:1.3.1.12 - dehydrogenase, ec:4.1.1.48 - synthase, ec:4.2.1.51 - dehydratase, ec:1.1.1.25 - dehydrogenase, ec:4.1.3.27 - synthase, ec:2.6.1.1 - transaminase, ec:1.3.1.13 - dehydrogenase (NADP+), ec:4.2.1.10 - dehydratase, ec:2.5.1.54 - synthase, ec:4.2.3.4 - synthase, ec:1.3.1.43 - dehydrogenase, ec:2.4.2.18 - phosphoribosyltransferase, ec:5.4.99.5 - mutase, ec:1.1.1.282 - dehydrogenase, ec:5.3…	1, 1, 1, 1, 1, 2, 1, 1, 1, 1, 1, 1, 2, 1, 1, 1, 1	WP_015273541.1, WP_015273726.1, WP_015272474.1, WP_041770828.1, WP_015273729.1, WP_015272555.1, WP_015272860.1, WP_015273541.1, WP_041770837.1, WP_015273155.1, WP_015273549.1, WP_015273541.1, WP_015273727.1, WP_015272436.1, WP_015272474.1, WP_041770828.1, WP_015273726.1, WP_015273542.1, WP_015273724.1
Histidine metabolism	map00340	8	ec:5.3.1.16 - isomerase, ec:3.1.3.15 - histidinol phosphate phosphatase, ec:4.2.1.19 - dehydratase, ec:2.4.2.17 - phosphoribosyltransferase, ec:3.5.4.19 - cyclohydrolase, ec:1.1.1.23 - dehydrogenase, ec:2.6.1.9 - transaminase, ec:3.6.1.31 - diphosphatase	1, 1, 1, 2, 1, 1, 1, 1	WP_015273768.1, WP_015273531.1, WP_015273766.1, WP_015273408.1, WP_015273407.1, WP_015273459.1, WP_015273409.1, WP_015273542.1, WP_015273770.1
Pantothenate and CoA biosynthesis	map00770	5	ec:1.1.1.86 - reductoisomerase (NADP+), ec:4.1.1.11 - 1-decarboxylase, ec:6.3.2.1 - ligase (AMP-forming), ec:3.6.1.9 - diphosphatase, ec:2.1.2.11 - hydroxymethyltransferase	1, 1, 1, 1, 1	WP_015272556.1, WP_015272819.1, WP_015272818.1, WP_041770867.1, WP_015272817.1
Purine metabolism	map00230	5	ec:3.6.1.15 - phosphatase, ec:3.6.1.9 - diphosphatase, ec:3.6.1.11 - metaphosphatase, ec:2.4.2.1 - phosphorylase, ec:3.5.4.4 - deaminase	14, 1, 2, 1, 1	WP_015272779.1, WP_015272983.1, WP_015273629.1, WP_015273149.1, WP_041770655.1, WP_041770780.1, WP_015273577.1, WP_015273443.1, WP_015272562.1, WP_015272563.1, WP_015273261.1, WP_015273234.1, WP_015272548.1, WP_015273030.1, WP_041770867.1, WP_082699960.1, WP_015273487.1, WP_015273657.1, WP_015273657.1
Novobiocin biosynthesis	map00401	4	ec:1.3.1.12 - dehydrogenase, ec:2.6.1.1 - transaminase, ec:1.3.1.43 - dehydrogenase, ec:2.6.1.9 - transaminase	1, 2, 1, 1	WP_015273541.1, WP_015272555.1, WP_015272860.1, WP_015273541.1, WP_015273542.1
Thiamine metabolism	map00730	4	ec:3.6.1.15 - phosphatase, ec:2.5.1.3 - phosphate synthase, ec:2.7.4.7 - kinase, ec:1.4.3.19 - oxidase	14, 1, 1, 1	WP_015272779.1, WP_015272983.1, WP_015273629.1, WP_015273149.1, WP_041770655.1, WP_041770780.1, WP_015273577.1, WP_015273443.1, WP_015272562.1, WP_015272563.1, WP_015273261.1, WP_015273234.1, WP_015272548.1, WP_015273030.1, WP_015272506.1, WP_015272505.1, WP_015273255.1
Cysteine and methionine metabolism	map00270	4	ec:2.5.1.47 - synthase, ec:2.6.1.1 - transaminase, ec:2.5.1.48 - gamma-synthase, ec:2.4.2.28 - phosphorylase	1, 2, 1, 1	WP_015273009.1, WP_015272555.1, WP_015272860.1, WP_015272483.1, WP_015273657.1
Arginine and proline metabolism	map00330	4	ec:2.7.2.11 - 5-kinase, ec:1.5.1.2 - reductase, ec:2.6.1.1 - transaminase, ec:1.2.1.41 - dehydrogenase	1, 1, 2, 1	WP_041770796.1, WP_015273661.1, WP_015272555.1, WP_015272860.1, WP_015273626.1
Nicotinate and nicotinamide metabolism	map00760	3	ec:3.6.1.9 - diphosphatase, ec:2.4.2.1 - phosphorylase, ec:3.5.1.19 - nicotinamide deaminase	1, 1, 1	WP_041770867.1, WP_015273657.1, WP_015273127.1
Tyrosine metabolism	map00350	3	ec:2.6.1.1 - transaminase, ec:2.6.1.9 - transaminase, ec:1.1.1.1 - dehydrogenase	2, 1, 1	WP_015272555.1, WP_015272860.1, WP_015273542.1, WP_015273389.1
Glycerophospholipid metabolism	map00564	3	ec:3.1.4.4 - D, ec:2.7.1.107 - kinase (ATP), ec:2.1.1.17 - N-methyltransferase	1, 1, 1	WP_015273233.1, WP_051012133.1, WP_015272535.1
Fatty acid biosynthesis	map00061	3	ec:2.3.1.85 - synthase system, ec:2.3.1.41 - synthase I, ec:2.3.1.179 - synthase II	2, 2, 1	WP_015273391.1, WP_015273390.1, WP_015273391.1, WP_015273390.1, WP_015273390.1
Glycolysis / Gluconeogenesis	map00010	2	ec:5.3.1.9 - isomerase, ec:1.1.1.1 - dehydrogenase	1, 1	WP_015273695.1, WP_015273389.1
Pyruvate metabolism	map00620	2	ec:4.4.1.5 - lyase, ec:1.1.1.1 - dehydrogenase	1, 1	WP_041770591.1, WP_015273389.1
Biotin metabolism	map00780	2	ec:2.3.1.41 - synthase I, ec:2.3.1.179 - synthase II	2, 1	WP_015273391.1, WP_015273390.1, WP_015273390.1
Sulfur metabolism	map00920	2	ec:2.5.1.47 - synthase, ec:2.5.1.48 - gamma-synthase	1, 1	WP_015273009.1, WP_015272483.1
Valine, leucine and isoleucine biosynthesis	map00290	2	ec:1.1.1.86 - reductoisomerase (NADP+), ec:1.1.1.85 - dehydrogenase	1, 1	WP_015272556.1, WP_015273087.1
Arginine biosynthesis	map00220	2	ec:2.6.1.1 - transaminase, ec:3.5.1.2 - glutaminase I	2, 1	WP_015272555.1, WP_015272860.1, WP_015273767.1
Drug metabolism - cytochrome P450	map00982	2	ec:2.5.1.18 - transferase, ec:1.1.1.1 - dehydrogenase	1, 1	WP_015273254.1, WP_015273389.1
Metabolism of xenobiotics by cytochrome P450	map00980	2	ec:2.5.1.18 - transferase, ec:1.1.1.1 - dehydrogenase	1, 1	WP_015273254.1, WP_015273389.1
Phenylalanine metabolism	map00360	2	ec:2.6.1.1 - transaminase, ec:2.6.1.9 - transaminase	2, 1	WP_015272555.1, WP_015272860.1, WP_015273542.1
Tropane, piperidine and pyridine alkaloid biosynthesis	map00960	2	ec:2.6.1.1 - transaminase, ec:2.6.1.9 - transaminase	2, 1	WP_015272555.1, WP_015272860.1, WP_015273542.1
beta-Alanine metabolism	map00410	2	ec:4.1.1.11 - 1-decarboxylase, ec:6.3.2.1 - ligase (AMP-forming)	1, 1	WP_015272819.1, WP_015272818.1
Glycine, serine and threonine metabolism	map00260	2	ec:1.1.1.1 - dehydrogenase, ec:4.2.1.20 - synthase	1, 1	WP_015273389.1, WP_015273724.1
Starch and sucrose metabolism	map00500	2	ec:5.3.1.9 - isomerase, ec:3.6.1.9 - diphosphatase	1, 1	WP_015273695.1, WP_041770867.1
Drug metabolism - other enzymes	map00983	2	ec:2.5.1.18 - transferase, ec:3.1.1.1 - ali-esterase	1, 1	WP_015273254.1, WP_015273011.1
Alanine, aspartate and glutamate metabolism	map00250	2	ec:2.6.1.1 - transaminase, ec:3.5.1.2 - glutaminase I	2, 1	WP_015272555.1, WP_015272860.1, WP_015273767.1
Carbapenem biosynthesis	map00332	2	ec:2.7.2.11 - 5-kinase, ec:1.2.1.41 - dehydrogenase	1, 1	WP_041770796.1, WP_015273626.1
Pentose phosphate pathway	map00030	2	ec:5.3.1.9 - isomerase, ec:2.2.1.2 - dihydroxyacetonetransferase	1, 1	WP_015273695.1, WP_015273376.1
Pyrimidine metabolism	map00240	2	ec:3.6.1.9 - diphosphatase, ec:2.4.2.1 - phosphorylase	1, 1	WP_041770867.1, WP_015273657.1
Glutathione metabolism	map00480	1	ec:2.5.1.18 - transferase	1	WP_015273254.1
Tryptophan metabolism	map00380	1	ec:1.13.12.3 - 2-monooxygenase	1	WP_015272820.1
Naphthalene degradation	map00626	1	ec:1.1.1.1 - dehydrogenase	1	WP_015273389.1
Lysine biosynthesis	map00300	1	ec:3.5.1.18 - desuccinylase	1	WP_015273103.1
Selenocompound metabolism	map00450	1	ec:2.5.1.48 - gamma-synthase	1	WP_015272483.1
alpha-Linolenic acid metabolism	map00592	1	ec:1.1.1.1 - dehydrogenase	1	WP_015273389.1
Glycerolipid metabolism	map00561	1	ec:2.7.1.107 - kinase (ATP)	1	WP_051012133.1
Benzoate degradation	map00362	1	ec:3.1.1.24 - enol-lactonase	1	WP_015273011.1
Retinol metabolism	map00830	1	ec:1.1.1.1 - dehydrogenase	1	WP_015273389.1
Phenazine biosynthesis	map00405	1	ec:4.1.3.27 - synthase	1	WP_015273729.1
Amino sugar and nucleotide sugar metabolism	map00520	1	ec:5.3.1.9 - isomerase	1	WP_015273695.1
Ether lipid metabolism	map00565	1	ec:3.1.4.4 - D	1	WP_015273233.1
C5-Branched dibasic acid metabolism	map00660	1	ec:1.1.1.85 - dehydrogenase	1	WP_015273087.1
D-Glutamine and D-glutamate metabolism	map00471	1	ec:3.5.1.2 - glutaminase I	1	WP_015273767.1
Chloroalkane and chloroalkene degradation	map00625	1	ec:1.1.1.1 - dehydrogenase	1	WP_015273389.1
Riboflavin metabolism	map00740	1	ec:3.6.1.9 - diphosphatase	1	WP_041770867.1
Phosphatidylinositol signaling system	map04070	1	ec:2.7.1.107 - kinase (ATP)	1	WP_051012133.1
Fatty acid degradation	map00071	1	ec:1.1.1.1 - dehydrogenase	1	WP_015273389.1
Carbon fixation in photosynthetic organisms	map00710	1	ec:2.6.1.1 - transaminase	2	WP_015272555.1, WP_015272860.1
Porphyrin and chlorophyll metabolism	map00860	1	ec:2.4.2.21 - phosphoribosyltransferase	1	WP_015273672.1
Isoquinoline alkaloid biosynthesis	map00950	1	ec:2.6.1.1 - transaminase	2	WP_015272555.1, WP_015272860.1

## Sheet: SupplementaryTable5.2
Enzyme	Pathway	Pathway ID	#Enzs in Pathway	#Seqs in Pathway	Seqs
ec:3.5.4.19 - cyclohydrolase	Histidine metabolism	map00340	8	1	WP_015273459.1
ec:3.6.1.11 - metaphosphatase	Purine metabolism	map00230	5	2	WP_082699960.1, WP_015273487.1
ec:2.7.4.7 - kinase	Thiamine metabolism	map00730	4	1	WP_015272505.1
ec:2.7.2.11 - 5-kinase	Arginine and proline metabolism, Carbapenem biosynthesis	map00330, map00332	4, 2	1	WP_041770796.1
ec:1.4.3.19 - oxidase	Thiamine metabolism	map00730	4	1	WP_015273255.1
ec:2.4.2.21 - phosphoribosyltransferase	Porphyrin and chlorophyll metabolism	map00860	1	1	WP_015273672.1
ec:2.4.2.1 - phosphorylase	Nicotinate and nicotinamide metabolism, Pyrimidine metabolism, Purine metabolism	map00760, map00240, map00230	3, 2, 5	1	WP_015273657.1
ec:2.4.2.18 - phosphoribosyltransferase	Phenylalanine, tyrosine and tryptophan biosynthesis	map00400	17	1	WP_015273727.1
ec:4.2.3.4 - synthase	Phenylalanine, tyrosine and tryptophan biosynthesis	map00400	17	1	WP_015273549.1
ec:4.4.1.5 - lyase	Pyruvate metabolism	map00620	2	1	WP_041770591.1
ec:5.3.1.16 - isomerase	Histidine metabolism	map00340	8	1	WP_015273768.1
ec:2.3.1.179 - synthase II	Biotin metabolism, Fatty acid biosynthesis	map00780, map00061	2, 3	1	WP_015273390.1
ec:1.2.1.41 - dehydrogenase	Arginine and proline metabolism, Carbapenem biosynthesis	map00330, map00332	4, 2	1	WP_015273626.1
ec:2.5.1.3 - phosphate synthase	Thiamine metabolism	map00730	4	1	WP_015272506.1
ec:2.1.2.11 - hydroxymethyltransferase	Pantothenate and CoA biosynthesis	map00770	5	1	WP_015272817.1
ec:5.3.1.24 - isomerase	Phenylalanine, tyrosine and tryptophan biosynthesis	map00400	17	1	WP_015273726.1
ec:1.3.1.43 - dehydrogenase	Phenylalanine, tyrosine and tryptophan biosynthesis, Novobiocin biosynthesis	map00400, map00401	17, 4	1	WP_015273541.1
ec:1.3.1.13 - dehydrogenase (NADP+)	Phenylalanine, tyrosine and tryptophan biosynthesis	map00400	17	1	WP_015273541.1
ec:4.2.1.10 - dehydratase	Phenylalanine, tyrosine and tryptophan biosynthesis	map00400	17	1	WP_041770837.1
ec:3.5.1.18 - desuccinylase	Lysine biosynthesis	map00300	1	1	WP_015273103.1
ec:3.5.1.19 - nicotinamide deaminase	Nicotinate and nicotinamide metabolism	map00760	3	1	WP_015273127.1
ec:3.1.4.4 - D	Ether lipid metabolism, Glycerophospholipid metabolism	map00565, map00564	1, 3	1	WP_015273233.1
ec:2.2.1.2 - dihydroxyacetonetransferase	Pentose phosphate pathway	map00030	2	1	WP_015273376.1
ec:2.5.1.18 - transferase	Drug metabolism - cytochrome P450, Drug metabolism - other enzymes, Metabolism of xenobiotics by cytochrome P450, Glutathione metabolism	map00982, map00983, map00980, map00480	2, 2, 2, 1	1	WP_015273254.1
ec:2.3.1.85 - synthase system	Fatty acid biosynthesis	map00061	3	2	WP_015273391.1, WP_015273390.1
ec:4.2.1.20 - synthase	Phenylalanine, tyrosine and tryptophan biosynthesis, Glycine, serine and threonine metabolism	map00400, map00260	17, 2	1	WP_015273724.1
ec:4.2.1.19 - dehydratase	Histidine metabolism	map00340	8	1	WP_015273766.1
ec:2.4.2.17 - phosphoribosyltransferase	Histidine metabolism	map00340	8	2	WP_015273408.1, WP_015273407.1
ec:2.6.1.9 - transaminase	Tropane, piperidine and pyridine alkaloid biosynthesis, Phenylalanine, tyrosine and tryptophan biosynthesis, Histidine metabolism, Tyrosine metabolism, Phenylalanine metabolism, Novobiocin biosynthesis	map00960, map00400, map00340, map00350, map00360, map00401	2, 17, 8, 3, 2, 4	1	WP_015273542.1
ec:2.5.1.54 - synthase	Phenylalanine, tyrosine and tryptophan biosynthesis	map00400	17	1	WP_015273155.1
ec:3.5.1.2 - glutaminase I	Alanine, aspartate and glutamate metabolism, Arginine biosynthesis, D-Glutamine and D-glutamate metabolism	map00250, map00220, map00471	2, 2, 1	1	WP_015273767.1
ec:3.6.1.15 - phosphatase	Thiamine metabolism, Purine metabolism	map00730, map00230	4, 5	14	WP_015272779.1, WP_015272983.1, WP_015273629.1, WP_015273149.1, WP_041770655.1, WP_041770780.1, WP_015273577.1, WP_015273443.1, WP_015272562.1, WP_015272563.1, WP_015273261.1, WP_015273234.1, WP_015272548.1, WP_015273030.1
ec:4.2.1.51 - dehydratase	Phenylalanine, tyrosine and tryptophan biosynthesis	map00400	17	1	WP_015272474.1
ec:4.1.1.48 - synthase	Phenylalanine, tyrosine and tryptophan biosynthesis	map00400	17	1	WP_015273726.1
ec:2.5.1.47 - synthase	Sulfur metabolism, Cysteine and methionine metabolism	map00920, map00270	2, 4	1	WP_015273009.1
ec:2.1.1.17 - N-methyltransferase	Glycerophospholipid metabolism	map00564	3	1	WP_015272535.1
ec:1.1.1.25 - dehydrogenase	Phenylalanine, tyrosine and tryptophan biosynthesis	map00400	17	1	WP_041770828.1
ec:1.1.1.86 - reductoisomerase (NADP+)	Valine, leucine and isoleucine biosynthesis, Pantothenate and CoA biosynthesis	map00290, map00770	2, 5	1	WP_015272556.1
ec:1.1.1.282 - dehydrogenase	Phenylalanine, tyrosine and tryptophan biosynthesis	map00400	17	1	WP_041770828.1
ec:4.1.1.11 - 1-decarboxylase	beta-Alanine metabolism, Pantothenate and CoA biosynthesis	map00410, map00770	2, 5	1	WP_015272819.1
ec:1.1.1.23 - dehydrogenase	Histidine metabolism	map00340	8	1	WP_015273409.1
ec:2.7.1.107 - kinase (ATP)	Glycerolipid metabolism, Phosphatidylinositol signaling system, Glycerophospholipid metabolism	map00561, map04070, map00564	1, 1, 3	1	WP_051012133.1
ec:3.1.1.24 - enol-lactonase	Benzoate degradation	map00362	1	1	WP_015273011.1
ec:3.6.1.31 - diphosphatase	Histidine metabolism	map00340	8	1	WP_015273770.1
ec:1.13.12.3 - 2-monooxygenase	Tryptophan metabolism	map00380	1	1	WP_015272820.1
ec:5.4.99.5 - mutase	Phenylalanine, tyrosine and tryptophan biosynthesis	map00400	17	2	WP_015272436.1, WP_015272474.1
ec:3.1.3.15 - histidinol phosphate phosphatase	Histidine metabolism	map00340	8	1	WP_015273531.1
ec:2.4.2.28 - phosphorylase	Cysteine and methionine metabolism	map00270	4	1	WP_015273657.1
ec:2.6.1.1 - transaminase	Isoquinoline alkaloid biosynthesis, Tropane, piperidine and pyridine alkaloid biosynthesis, Arginine and proline metabolism, Phenylalanine, tyrosine and tryptophan biosynthesis, Alanine, aspartate and glutamate metabolism, Arginine biosynthesis, Tyrosine metabolism, Cysteine and methionine metabolism, Phenylalanine metabolism, Carbon fixation in photosynthetic organisms, Novobiocin biosynthesis	map00950, map00960, map00330, map00400, map00250, map00220, map00350, map00270, map00360, map00710, map00401	1, 2, 4, 17, 2, 2, 3, 4, 2, 1, 4	2	WP_015272555.1, WP_015272860.1
ec:1.5.1.2 - reductase	Arginine and proline metabolism	map00330	4	1	WP_015273661.1
ec:3.1.1.1 - ali-esterase	Drug metabolism - other enzymes	map00983	2	1	WP_015273011.1
ec:1.3.1.12 - dehydrogenase	Phenylalanine, tyrosine and tryptophan biosynthesis, Novobiocin biosynthesis	map00400, map00401	17, 4	1	WP_015273541.1
ec:6.3.2.1 - ligase (AMP-forming)	beta-Alanine metabolism, Pantothenate and CoA biosynthesis	map00410, map00770	2, 5	1	WP_015272818.1
ec:3.6.1.9 - diphosphatase	Nicotinate and nicotinamide metabolism, Riboflavin metabolism, Pantothenate and CoA biosynthesis, Starch and sucrose metabolism, Pyrimidine metabolism, Purine metabolism	map00760, map00740, map00770, map00500, map00240, map00230	3, 1, 5, 2, 2, 5	1	WP_041770867.1
ec:2.3.1.41 - synthase I	Biotin metabolism, Fatty acid biosynthesis	map00780, map00061	2, 3	2	WP_015273391.1, WP_015273390.1
ec:4.1.3.27 - synthase	Phenazine biosynthesis, Phenylalanine, tyrosine and tryptophan biosynthesis	map00405, map00400	1, 17	1	WP_015273729.1
ec:1.1.1.85 - dehydrogenase	C5-Branched dibasic acid metabolism, Valine, leucine and isoleucine biosynthesis	map00660, map00290	1, 2	1	WP_015273087.1
ec:5.3.1.9 - isomerase	Glycolysis / Gluconeogenesis, Amino sugar and nucleotide sugar metabolism, Pentose phosphate pathway, Starch and sucrose metabolism	map00010, map00520, map00030, map00500	2, 1, 2, 2	1	WP_015273695.1
ec:1.1.1.1 - dehydrogenase	Fatty acid degradation, Drug metabolism - cytochrome P450, alpha-Linolenic acid metabolism, Metabolism of xenobiotics by cytochrome P450, Pyruvate metabolism, Glycolysis / Gluconeogenesis, Tyrosine metabolism, Retinol metabolism, Chloroalkane and chloroalkene degradation, Naphthalene degradation, Glycine, serine and threonine metabolism	map00071, map00982, map00592, map00980, map00620, map00010, map00350, map00830, map00625, map00626, map00260	1, 2, 1, 2, 2, 2, 3, 1, 1, 1, 2	1	WP_015273389.1
ec:3.5.4.4 - deaminase	Purine metabolism	map00230	5	1	WP_015273657.1
ec:2.5.1.48 - gamma-synthase	Sulfur metabolism, Selenocompound metabolism, Cysteine and methionine metabolism	map00920, map00450, map00270	2, 1, 4	1	WP_015272483.1
