# Supplementary material for: Comparative Phylogenomic Analysis Reveals Evolutionary Genomic Changes and Novel Toxin Families in Endophytic Liberibacter Pathogens
Source: Microbiol Spectr. 2021 Sep 15;9(2):e00509-21. doi: 10.1128/Spectrum.00509-21 (PMC8557891; doi:10.1128/Spectrum.00509-21)
Supplement: SUPPLEMENTAL FILE 4 — Supplemental material. Download SPECTRUM00509-21_Supp_4_seq11.xlsx, XLSX file, 0.1 MB [file spectrum00509-21_supp_4_seq11.xlsx]

## Sheet: SupplementaryData1
Supplementary Data 1.	Detailed	genomic information	of the identifie	d Liberibacter prophage loci.
LC1-like prophage reg	ions:
ORGANISM Liberibacte	r crescen	s BT-0 accession no	is NZ_CP010522.1	Protein is WP_060774378.1
. 588495..588788	-97	WP_144049189.1	CDS	RL73_RS02600	hypothetical protein
. 588916..589056	46	WP_157058170.1	CDS	RL73_RS06935	hypothetical protein
. 589128..589427	-99	WP_051012106.1	CDS	RL73_RS02605	type II toxin-antitoxin system RelE/ParE family toxin
. 589424..590155	-243	WP_081583163.1	CDS	RL73_RS02610	ImmA/IrrE family metallo-endopeptidase
. 590369..590866	165	WP_051012107.1	CDS	RL73_RS02615	hypothetical protein
. 590983..591291	102	WP_015272923.1	CDS	RL73_RS02620	hypothetical protein
--> 591288..592568	426	WP_060774378.1	CDS	RL73_RS02625	terminase
. 592751..594580	609	WP_081583186.1	CDS	RL73_RS02630	hypothetical protein
. 594634..594819	61	WP_144049190.1	CDS	RL73_RS02635	hypothetical protein
. 594840..595967	375	WP_015272927.1	CDS	RL73_RS02640	hypothetical protein
. 595980..596957	325	WP_015272928.1	CDS	RL73_RS02645	DUF5309 domain-containing protein
. 596977..597213	78	WP_015272929.1	CDS	RL73_RS02650	hypothetical protein
. 597285..597539	84	WP_157058171.1	CDS	RL73_RS02655	hypothetical protein
. 597536..598117	193	WP_015272931.1	CDS	RL73_RS02660	hypothetical protein
. 598288..598704	138	WP_144049191.1	CDS	RL73_RS02665	hypothetical protein
. 598800..600311	503	WP_051012156.1	CDS	RL73_RS02670	hypothetical protein
. 600308..600787	159	WP_015272934.1	CDS	RL73_RS02675	hypothetical protein
. 600759..601703	314	WP_015272935.1	CDS	RL73_RS02680	tail fiber domain-containing protein
---------------------	---------	---------
ORGANISM Liberibacter	crescens	BT-1 accession no i	s NC_019907.1 Pro	tein is B488_RS02435
. 544655..544948	-97	WP_144049189.1	CDS	B488_RS06805	hypothetical protein
. 545288..545587	-99	WP_051012106.1	CDS	B488_RS02415	type II toxin-antitoxin system RelE/ParE family toxin
. 545584..546315	-243	WP_081583163.1	CDS	B488_RS02420	ImmA/IrrE family metallo-endopeptidase
. 546529..547026	165	WP_051012107.1	CDS	B488_RS02425	hypothetical protein
. 547143..547451	102	WP_015272923.1	CDS	B488_RS02430	hypothetical protein
--> 547448..548729	+		CDS	B488_RS02435	PBSX family phage terminase large subunit
. 548912..550741	609	WP_081583186.1	CDS	B488_RS02440	hypothetical protein
. 550795..550980	61	WP_144049190.1	CDS	B488_RS02445	hypothetical protein
. 551001..552128	375	WP_015272927.1	CDS	B488_RS02450	hypothetical protein
. 552141..553118	325	WP_015272928.1	CDS	B488_RS02455	DUF5309 domain-containing protein
. 553138..553374	78	WP_015272929.1	CDS	B488_RS02460	hypothetical protein
. 553374..553700	108	WP_015272930.1	CDS	B488_RS02465	hypothetical protein
. 553697..554278	193	WP_015272931.1	CDS	B488_RS02470	hypothetical protein
. 554449..554865	138	WP_144049191.1	CDS	B488_RS02475	hypothetical protein
. 554961..556472	503	WP_051012156.1	CDS	B488_RS02480	hypothetical protein
. 556469..556948	159	WP_015272934.1	CDS	B488_RS02485	hypothetical protein
. 556920..557864	314	WP_015272935.1	CDS	B488_RS02490	tail fiber domain-containing protein
---------------------	---------	---------
LC2-like prophage reg	ions:
ORGANISM Candidatus L	iberibact	er asiaticus gxpsy	accession no is N	C_020549.1 Protein is WSI_RS05090
. 1118314..1118625	-103	WP_015452960.1	CDS	WSI_RS05000	hypothetical protein
. 1118915..1120051	-378	WP_015452961.1	CDS	WSI_RS05005	tail fiber domain-containing protein
. 1120189..1120641	-150	WP_015824976.1	CDS	WSI_RS05010	tail fiber domain-containing protein
. 1120926..1121390	-154	WP_015452962.1	CDS	WSI_RS05015	hypothetical protein
. 1122087..1123304	-405	WP_015452965.1	CDS	WSI_RS05025	hypothetical protein
. 1123420..1123908	-162	WP_040215639.1	CDS	WSI_RS05970	hypothetical protein
. 1124163..1124642	-159	WP_015452967.1	CDS	WSI_RS05035	hypothetical protein
. 1124645..1125667	-340	WP_143312184.1	CDS	WSI_RS05040	hypothetical protein
. 1125643..1125894	-83	WP_015824979.1	CDS	WSI_RS05045	hypothetical protein
. 1125891..1126235	-114	WP_015452968.1	CDS	WSI_RS05050	hypothetical protein
. 1126237..1126824	-195	WP_015452969.1	CDS	WSI_RS05055	hypothetical protein
. 1126834..1127370	-178	WP_015452970.1	CDS	WSI_RS05060	hypothetical protein
. 1127706..1128702	-		CDS	WSI_RS05070	head protein
. 1128877..1129467	-196	WP_015452973.1	CDS	WSI_RS05075	hypothetical protein
. 1129718..1129966	-82	WP_015452974.1	CDS	WSI_RS05080	hypothetical protein
. 1130194..1130424	-76	WP_015824982.1	CDS	WSI_RS05760	hypothetical protein
. 1130434..1131486	-350	WP_015824983.1	CDS	WSI_RS05085	hypothetical protein
--> 1131563..1132930	-		CDS	WSI_RS05090	DNA packaging protein
. 1132881..1133249	-122	WP_015452976.1	CDS	WSI_RS05890	hypothetical protein
. 1134802..1135053	83	WP_015452977.1	CDS	WSI_RS05100	helix-turn-helix transcriptional regulator
. 1135869..1137317	+		CDS	WSI_RS05895	AAA family ATPase
. 1137381..1137878	165	WP_076778991.1	CDS	WSI_RS05110	YdaU family protein
---------------------	---------	---------
ORGANISM Candidatus L	iberibact	er asiaticus psy62 a	ccession no is NC	_012985.3 Protein is CLIBASIA_RS051	25
. 1132029..1132340	-103	WP_015452960.1	CDS	CLIBASIA_RS05050	hypothetical protein
. 1132630..1133766	-378	WP_015452961.1	CDS	CLIBASIA_RS05055	tail fiber domain-containing protein
. 1133904..1134356	-150	WP_015824976.1	CDS	CLIBASIA_RS05060	tail fiber domain-containing protein
. 1134360..1135076	-238	WP_031935085.1	CDS	CLIBASIA_RS05705	hypothetical protein
. 1135331..1135810	-159	WP_015452967.1	CDS	CLIBASIA_RS05070	hypothetical protein
. 1135813..1136835	-340	WP_143312184.1	CDS	CLIBASIA_RS05075	hypothetical protein
. 1136811..1137062	-83	WP_015824979.1	CDS	CLIBASIA_RS05080	hypothetical protein
. 1137059..1137403	-114	WP_015452968.1	CDS	CLIBASIA_RS05085	hypothetical protein
. 1137405..1137992	-195	WP_015452969.1	CDS	CLIBASIA_RS05090	hypothetical protein
. 1138002..1138538	-178	WP_015452970.1	CDS	CLIBASIA_RS05095	hypothetical protein
. 1138874..1139868	-		CDS	CLIBASIA_RS05105	head protein
. 1140043..1140633	-196	WP_015824981.1	CDS	CLIBASIA_RS05110	hypothetical protein
. 1140884..1141132	-82	WP_015452974.1	CDS	CLIBASIA_RS05115	hypothetical protein
. 1141360..1141590	-76	WP_015824982.1	CDS	CLIBASIA_RS05515	hypothetical protein
. 1141600..1142652	-350	WP_015824983.1	CDS	CLIBASIA_RS05120	hypothetical protein
--> 1142729..1144096	-		CDS	CLIBASIA_RS05125	DNA packaging protein
. 1144047..1144415	-122	WP_015452976.1	CDS	CLIBASIA_RS05645	hypothetical protein
. 1145968..1146219	83	WP_015452977.1	CDS	CLIBASIA_RS05135	helix-turn-helix transcriptional regulator
. 1146986..1148482	+		CDS	CLIBASIA_RS05650	AAA family ATPase
. 1148546..1149043	165	WP_076778991.1	CDS	CLIBASIA_RS05150	YdaU family protein
---------------------	---------	---------
ORGANISM Candidatus L	iberibact	er asiaticus A4 acce	ssion no is NZ_CP	010804.2 Protein is CD16_RS05195
. 1129881..1130192	-103	WP_015452960.1	CDS	CD16_RS05115	hypothetical protein
. 1130482..1131618	-378	WP_015452961.1	CDS	CD16_RS05120	tail fiber domain-containing protein
. 1131756..1132208	-150	WP_015824976.1	CDS	CD16_RS05125	tail fiber domain-containing protein
. 1132212..1132928	-238	WP_031935085.1	CDS	CD16_RS05130	hypothetical protein
. 1133183..1133662	-159	WP_015452967.1	CDS	CD16_RS05135	hypothetical protein
. 1133665..1134687	-340	WP_144428486.1	CDS	CD16_RS05140	hypothetical protein
. 1134663..1134914	-83	WP_015824979.1	CDS	CD16_RS05145	hypothetical protein
. 1134911..1135255	-114	WP_015452968.1	CDS	CD16_RS05150	hypothetical protein
. 1135257..1135844	-195	WP_015452969.1	CDS	CD16_RS05155	hypothetical protein
. 1135854..1136390	-178	WP_015452970.1	CDS	CD16_RS05160	hypothetical protein
. 1136391..1136564	-57	WP_015452971.1	CDS	CD16_RS05165	hypothetical protein
. 1136726..1137720	-		CDS	CD16_RS05170	head protein
. 1137895..1138485	-196	WP_015452973.1	CDS	CD16_RS05175	hypothetical protein
. 1138736..1138984	-82	WP_015452974.1	CDS	CD16_RS05180	hypothetical protein
. 1139212..1139442	-76	WP_015824982.1	CDS	CD16_RS05185	hypothetical protein
. 1139452..1140504	-350	WP_015824983.1	CDS	CD16_RS05190	hypothetical protein
--> 1140581..1141948	-		CDS	CD16_RS05195	DNA packaging protein
. 1141899..1142267	-122	WP_015452976.1	CDS	CD16_RS05200	hypothetical protein
. 1143820..1144071	83	WP_015452977.1	CDS	CD16_RS05205	helix-turn-helix transcriptional regulator
. 1144887..1146335	+		CDS	CD16_RS05210	AAA family ATPase
. 1146399..1146896	165	WP_076778991.1	CDS	CD16_RS05215	YdaU family protein
---------------------	---------	---------
ORGANISM Candidatus L	iberibact	er asiaticus JXGC ac	cession no is NZ_	CP019958.1 Protein is B2I23_RS05215
. 1129886..1130197	-103	WP_015452960.1	CDS	B2I23_RS05125	hypothetical protein
. 1130487..1131623	-378	WP_015452961.1	CDS	B2I23_RS05130	tail fiber domain-containing protein
. 1131761..1132213	-150	WP_015824976.1	CDS	B2I23_RS05135	tail fiber domain-containing protein
. 1132217..1132387	-56	WP_156996329.1	CDS	B2I23_RS05660	hypothetical protein
. 1132498..1132962	-154	WP_015452962.1	CDS	B2I23_RS05140	hypothetical protein
. 1133321..1133461	-46	WP_157140837.1	CDS	B2I23_RS05665	hypothetical protein
. 1133659..1134876	-405	WP_015452965.1	CDS	B2I23_RS05150	hypothetical protein
. 1134992..1135480	-162	WP_040215639.1	CDS	B2I23_RS05670	hypothetical protein
. 1135735..1136214	-159	WP_015452967.1	CDS	B2I23_RS05155	hypothetical protein
. 1136217..1137239	-340	WP_143312184.1	CDS	B2I23_RS05160	hypothetical protein
. 1137215..1137466	-83	WP_015824979.1	CDS	B2I23_RS05165	hypothetical protein
. 1137463..1137807	-114	WP_015452968.1	CDS	B2I23_RS05170	hypothetical protein
. 1137809..1138396	-195	WP_015452969.1	CDS	B2I23_RS05175	hypothetical protein
. 1138406..1138942	-178	WP_015452970.1	CDS	B2I23_RS05180	hypothetical protein
. 1138943..1139116	-57	WP_015452971.1	CDS	B2I23_RS05185	hypothetical protein
. 1139278..1140272	-		CDS	B2I23_RS05190	head protein
. 1140447..1141037	-196	WP_015452973.1	CDS	B2I23_RS05195	hypothetical protein
. 1141288..1141536	-82	WP_015452974.1	CDS	B2I23_RS05200	hypothetical protein
. 1141764..1141994	-76	WP_015824982.1	CDS	B2I23_RS05205	hypothetical protein
. 1142004..1143056	-350	WP_015824983.1	CDS	B2I23_RS05210	hypothetical protein
--> 1143133..1144500	-		CDS	B2I23_RS05215	DNA packaging protein
. 1144451..1144819	-122	WP_015452976.1	CDS	B2I23_RS05220	hypothetical protein
. 1146372..1146623	83	WP_015452977.1	CDS	B2I23_RS05225	helix-turn-helix transcriptional regulator
. 1147439..1148887	+		CDS	B2I23_RS05230	AAA family ATPase
. 1148951..1149448	165	WP_076778991.1	CDS	B2I23_RS05235	YdaU family protein
---------------------	---------	---------
ORGANISM Candidatus L	iberibact	er asiaticus Ishi1 a	ccession no is NZ	_AP014595.1 Protein is CGUJ_RS05110
. 1127556..1127867	-103	WP_015452960.1	CDS	CGUJ_RS05035	hypothetical protein
. 1128157..1129293	-378	WP_015452961.1	CDS	CGUJ_RS05040	tail fiber domain-containing protein
. 1129431..1129883	-150	WP_045490404.1	CDS	CGUJ_RS05045	tail fiber domain-containing protein
. 1129887..1130603	-238	WP_031935085.1	CDS	CGUJ_RS05510	hypothetical protein
. 1130858..1131337	-159	WP_015452967.1	CDS	CGUJ_RS05055	hypothetical protein
. 1131340..1132362	-340	WP_143312184.1	CDS	CGUJ_RS05060	hypothetical protein
. 1132338..1132589	-83	WP_015824979.1	CDS	CGUJ_RS05065	hypothetical protein
. 1132586..1132930	-114	WP_015452968.1	CDS	CGUJ_RS05070	hypothetical protein
. 1132932..1133519	-195	WP_015452969.1	CDS	CGUJ_RS05075	hypothetical protein
. 1133529..1134065	-178	WP_015452970.1	CDS	CGUJ_RS05080	hypothetical protein
. 1134401..1135395	-		CDS	CGUJ_RS05090	head protein
. 1135570..1136160	-196	WP_015452973.1	CDS	CGUJ_RS05095	hypothetical protein
. 1136411..1136659	-82	WP_015452974.1	CDS	CGUJ_RS05100	hypothetical protein
. 1136887..1137117	-76	WP_015824982.1	CDS	CGUJ_RS05325	hypothetical protein
. 1137127..1138179	-350	WP_015824983.1	CDS	CGUJ_RS05105	hypothetical protein
--> 1138256..1139623	-		CDS	CGUJ_RS05110	DNA packaging protein
. 1139574..1139942	-122	WP_015452976.1	CDS	CGUJ_RS05450	hypothetical protein
. 1141496..1141747	83	WP_015452977.1	CDS	CGUJ_RS05115	helix-turn-helix transcriptional regulator
. 1142563..1144011	+		CDS	CGUJ_RS05455	AAA family ATPase
. 1144075..1144572	165	WP_076778991.1	CDS	CGUJ_RS05125	YdaU family protein
---------------------	---------	---------
ORGANISM Candidatus L	iberibact	er asiaticus AHCA1 a	ccession no is NZ	_CP029348.1 Protein is DIC79_RS0522	5
. 1129943..1130254	-103	WP_015452960.1	CDS	DIC79_RS05145	hypothetical protein
. 1130544..1131680	-378	WP_015452961.1	CDS	DIC79_RS05150	tail fiber domain-containing protein
. 1131818..1132270	-150	WP_015824976.1	CDS	DIC79_RS05155	tail fiber domain-containing protein
. 1134976..1135541	-		CDS	DIC79_RS05160	hypothetical protein
. 1135796..1136275	-159	WP_015452967.1	CDS	DIC79_RS05165	hypothetical protein
. 1136278..1137240	-320	WP_015824978.1	CDS	DIC79_RS05170	hypothetical protein
. 1137276..1137527	-83	WP_015824979.1	CDS	DIC79_RS05175	hypothetical protein
. 1137524..1137868	-114	WP_015452968.1	CDS	DIC79_RS05180	hypothetical protein
. 1137870..1138457	-195	WP_015452969.1	CDS	DIC79_RS05185	hypothetical protein
. 1138467..1139003	-178	WP_015452970.1	CDS	DIC79_RS05190	hypothetical protein
. 1139004..1139201	-65	WP_015824980.1	CDS	DIC79_RS05195	hypothetical protein
. 1139339..1140333	-		CDS	DIC79_RS05200	head protein
. 1140508..1141098	-196	WP_015452973.1	CDS	DIC79_RS05205	hypothetical protein
. 1141349..1141597	-82	WP_015452974.1	CDS	DIC79_RS05210	hypothetical protein
. 1141825..1142055	-76	WP_015824982.1	CDS	DIC79_RS05215	hypothetical protein
. 1142065..1143093	-342	WP_050815692.1	CDS	DIC79_RS05220	hypothetical protein
--> 1143194..1144561	-		CDS	DIC79_RS05225	DNA packaging protein
. 1144512..1144880	-122	WP_015452976.1	CDS	DIC79_RS05230	hypothetical protein
. 1146433..1146684	83	WP_015452977.1	CDS	DIC79_RS05235	XRE family transcriptional regulator
. 1147500..1148948	+		CDS	DIC79_RS05240	DNA helicase
. 1149012..1149509	165	WP_076778991.1	CDS	DIC79_RS05245	DUF1376 domain-containing protein
---------------------	---------	---------
ORGANISM Candidatus	Liberibac	ter africanus PTSAPS	Y accession no i	s NZ_CP004021.1 Protein is WP_08396	5928.1
. 26536..26823	-95	WP_047264628.1	CDS	G293_RS00135	hypothetical protein
. 27247..28392	-		CDS	G293_RS00140	tail fiber domain-containing protein
. 28520..29698	-392	WP_148407336.1	CDS	G293_RS00145	tail fiber domain-containing protein
. 29892..30371	-159	WP_047263794.1	CDS	G293_RS00150	hypothetical protein
. 30374..31405	-343	WP_047263795.1	CDS	G293_RS05605	hypothetical protein
. 31632..31967	-		CDS	G293_RS05610	hypothetical protein
. 32153..32734	-193	WP_047263796.1	CDS	G293_RS00165	hypothetical protein
. 32731..33306	-191	WP_047263797.1	CDS	G293_RS00170	hypothetical protein
. 33306..33503	-65	WP_083965927.1	CDS	G293_RS05505	hypothetical protein
. 33640..34636	-		CDS	G293_RS00180	head protein
. 34789..35403	-204	WP_047264630.1	CDS	G293_RS00185	hypothetical protein
. 35961..37892	-643	WP_047263799.1	CDS	G293_RS00190	hypothetical protein
--> 38072..39439	-455	WP_083965928.1	CDS	G293_RS00195	DNA packaging protein
. 39396..39743	-115	WP_102030489.1	CDS	G293_RS05510	hypothetical protein
. 41560..41814	84	WP_047263801.1	CDS	G293_RS00200	helix-turn-helix transcriptional regulator
. 42797..44221	474	WP_047263802.1	CDS	G293_RS00205	AAA family ATPase
. 44224..44889	221	WP_047263803.1	CDS	G293_RS00210	YdaU family protein
. 44944..45513	189	WP_047263804.1	CDS	G293_RS00215	hypothetical protein
. 46612..47355	-247	WP_052774993.1	CDS	G293_RS05395	hypothetical protein
. 47614..48147	-177	WP_047263806.1	CDS	G293_RS00230	helix-turn-helix transcriptional regulator
---------------------	---------	---------
ORGANISM Candidatus	Liberibac	ter solanacearum CLs	o-ZC1 accession	no is NC_014774.1 Protein is WP_050	780892
. 814348..814764	-138	WP_013462181.1	CDS	CKC_RS05830	hypothetical protein
. 815000..816082	-360	WP_013462182.1	CDS	CKC_RS03740	tail fiber domain-containing protein
. 816254..817423	-389	WP_013462183.1	CDS	CKC_RS03745	tail fiber domain-containing protein
. 817705..818148	-147	WP_013462184.1	CDS	CKC_RS03750	hypothetical protein
. 818161..819747	-528	WP_143827797.1	CDS	CKC_RS03755	hypothetical protein
. 819761..820348	-		CDS	CKC_RS03760	hypothetical protein
. 820345..820920	-191	WP_013462188.1	CDS	CKC_RS03765	hypothetical protein
. 820920..821240	-106	WP_044054330.1	CDS	CKC_RS03770	hypothetical protein
. 821254..822249	-331	WP_013462190.1	CDS	CKC_RS03775	DUF5309 domain-containing protein
. 822447..823064	-205	WP_044054331.1	CDS	CKC_RS03780	hypothetical protein
. 823566..825479	-637	WP_013462192.1	CDS	CKC_RS03785	hypothetical protein
--> 825699..827138	-479	WP_050780892.1	CDS	CKC_RS03790	DNA packaging protein
. 827032..827385	-117	WP_013462194.1	CDS	CKC_RS03795	hypothetical protein
. 828769..829020	83	WP_013462196.1	CDS	CKC_RS03800	helix-turn-helix transcriptional regulator
. 829875..831302	475	WP_013462197.1	CDS	CKC_RS03805	AAA family ATPase
. 831398..831973	191	WP_143827798.1	CDS	CKC_RS03810	DUF1376 domain-containing protein
. 832119..832703	194	WP_013462199.1	CDS	CKC_RS03815	hypothetical protein
---------------------	---------	---------
ORGANISM Candidatus	Liberibac	ter americanus Sao P	aulo accession n	o is NC_022793.1 Protein is WP_0816	4698.1
. 555495..556088	-197	WP_007557367.1	CDS	LAM_RS02360	hypothetical protein
. 556230..556890	-		CDS	LAM_RS05230	DUF1376 domain-containing protein
. 556890..558314	-		CDS	LAM_RS02375	AAA family ATPase
. 559247..559676	+		CDS	LAM_RS05235	hypothetical protein
. 561340..561591	-83	WP_007557623.1	CDS	LAM_RS02385	helix-turn-helix domain-containing protein
. 563090..563443	117	WP_007557439.1	CDS	LAM_RS02390	hypothetical protein
--> 563409..564776	455	WP_081604698.1	CDS	LAM_RS02395	DNA packaging protein
. 564883..566823	646	WP_007557442.1	CDS	LAM_RS02400	hypothetical protein
. 566872..567303	143	WP_040055922.1	CDS	LAM_RS02405	hypothetical protein
. 567415..567960	181	WP_007557444.1	CDS	LAM_RS02410	hypothetical protein
. 568324..569319	331	WP_007557445.1	CDS	LAM_RS02415	DUF5309 domain-containing protein
. 569334..569657	107	WP_007557446.1	CDS	LAM_RS05280	hypothetical protein
. 569657..570232	191	WP_007557447.1	CDS	LAM_RS02425	hypothetical protein
. 570229..570816	195	WP_007557448.1	CDS	LAM_RS02430	hypothetical protein
. 570773..572404	543	WP_144079403.1	CDS	LAM_RS02435	hypothetical protein
. 572412..572864	150	WP_040055926.1	CDS	LAM_RS02440	hypothetical protein
. 573186..573707	173	WP_023466254.1	CDS	LAM_RS02445	hypothetical protein
. 573762..574349	195	WP_040055924.1	CDS	LAM_RS02450	tail fiber domain-containing protein
. 574525..575634	369	WP_007557451.1	CDS	LAM_RS02455	tail fiber domain-containing protein
. 575970..576335	121	WP_023466258.1	CDS	LAM_RS05140	hypothetical protein
---------------------	---------	---------
ORGANISM Candidatus	Liberibac	ter europaeus acces	sion no is PSQJ01	000004.1 Protein is PTL86342.1
. 44516..44911	-131	PTL86332.1	CDS	C4617_03770	hypothetical protein
. 45232..46320	-362	PTL86333.1	CDS	C4617_03775	hypothetical protein
. 46478..47638	-386	PTL86334.1	CDS	C4617_03780	hypothetical protein
. 47937..48380	-147	PTL86335.1	CDS	C4617_03785	hypothetical protein
. 48396..49985	-529	PTL86336.1	CDS	C4617_03790	hypothetical protein
. 49987..50574	-195	PTL86337.1	CDS	C4617_03795	hypothetical protein
. 50571..51146	-191	PTL86338.1	CDS	C4617_03800	hypothetical protein
. 51146..51469	-107	PTL86339.1	CDS	C4617_03805	hypothetical protein
. 51484..52479	-331	PTL86340.1	CDS	C4617_03810	head protein
. 52680..53276	-198	PTL86431.1	CDS	C4617_03815	hypothetical protein
. 53818..55752	-644	PTL86341.1	CDS	C4617_03820	phage portal protein
--> 56094..57461	-455	PTL86342.1	CDS	C4617_03825	DNA packaging protein
. 57421..57780	-119	PTL86343.1	CDS	C4617_03830	hypothetical protein
. 58744..58995	83	PTL86344.1	CDS	C4617_03835	transcriptional regulator
. 60054..61484	476	PTL86345.1	CDS	C4617_03840	DNA helicase
. 61481..62143	220	PTL86346.1	CDS	C4617_03845	hypothetical protein
. 62305..62901	198	PTL86347.1	CDS	C4617_03850	hypothetical protein
---------------------	---------	---------
ORGANISM Liberibacter	crescens	BT-0 accession no i	s NZ_CP010522.1 P	rotein is WP_144049198.1
. 898955..899329	-124	WP_015273191.1	CDS	RL73_RS03935	hypothetical protein
. 899464..900636	-390	WP_015273192.1	CDS	RL73_RS03940	tail fiber domain-containing protein
. 900623..901651	-342	WP_144049197.1	CDS	RL73_RS03945	tail fiber domain-containing protein
. 901841..902320	-159	WP_015273194.1	CDS	RL73_RS03950	hypothetical protein
. 902317..903948	-543	WP_015273195.1	CDS	RL73_RS03955	hypothetical protein
. 903951..904406	-151	WP_144049233.1	CDS	RL73_RS03960	hypothetical protein
. 904538..905116	-192	WP_015273197.1	CDS	RL73_RS03965	hypothetical protein
. 905116..905439	-107	WP_015273198.1	CDS	RL73_RS03970	hypothetical protein
. 905460..906455	-331	WP_015273199.1	CDS	RL73_RS03975	DUF5309 domain-containing protein
. 906520..907494	-324	WP_060774410.1	CDS	RL73_RS03980	hypothetical protein
. 907751..907888	45	WP_157058176.1	CDS	RL73_RS06970	hypothetical protein
. 908667..910598	-643	WP_144049234.1	CDS	RL73_RS03990	phage portal protein
--> 910608..912023	-471	WP_144049198.1	CDS	RL73_RS03995	DNA packaging protein
. 911926..912228	-100	WP_157058177.1	CDS	RL73_RS06975	hypothetical protein
. 912309..912539	-76	WP_041770697.1	CDS	RL73_RS06980	hypothetical protein
. 914393..914626	-77	WP_015273208.1	CDS	RL73_RS04000	hypothetical protein
. 914610..915383	-257	WP_015273209.1	CDS	RL73_RS04005	YdaU family protein
. 915380..916810	-476	WP_015273210.1	CDS	RL73_RS04010	AAA family ATPase
---------------------	---------	---------
ORGANISM Liberibacter	crescens	BT-1 accession no i	s NC_019907.1 Pro	tein is WP_144049198.1
. 850693..851067	-124	WP_015273191.1	CDS	B488_RS06865	hypothetical protein
. 851202..852374	-390	WP_015273192.1	CDS	B488_RS03715	tail fiber domain-containing protein
. 852361..853389	-342	WP_144049197.1	CDS	B488_RS03720	tail fiber domain-containing protein
. 853579..854058	-159	WP_015273194.1	CDS	B488_RS03725	hypothetical protein
. 854055..855686	-543	WP_015273195.1	CDS	B488_RS03730	hypothetical protein
. 855689..856144	-151	WP_144049233.1	CDS	B488_RS03735	hypothetical protein
. 856276..856854	-192	WP_015273197.1	CDS	B488_RS03740	hypothetical protein
. 856854..857177	-107	WP_015273198.1	CDS	B488_RS03745	hypothetical protein
. 857198..858193	-331	WP_015273199.1	CDS	B488_RS03750	DUF5309 domain-containing protein
. 858258..859205	-315	WP_015273200.1	CDS	B488_RS06870	hypothetical protein
. 860403..862334	-643	WP_144049234.1	CDS	B488_RS03765	phage portal protein
--> 862344..863759	-471	WP_144049198.1	CDS	B488_RS03770	DNA packaging protein
. 863662..864045	-127	WP_144049199.1	CDS	B488_RS07095	hypothetical protein
. 864045..864275	-76	WP_041770697.1	CDS	B488_RS03780	hypothetical protein
. 866128..866361	-77	WP_015273208.1	CDS	B488_RS03785	hypothetical protein
. 866345..867118	-257	WP_015273209.1	CDS	B488_RS06875	YdaU family protein
. 867115..868545	-476	WP_015273210.1	CDS	B488_RS03795	AAA family ATPase
---------------------	---------	---------
SC-like prophage regi	ons:
ORGANISM Candidatus L	iberibact	er asiaticus gxpsy a	ccession no is NC	_020549.1 Protein is WP_015453086.1
. cds	dir len	pid	type gene	locus gi	product
. 1223784..1224257	-157	WP_015453070.1	CDS	WSI_RS05535	hypothetical protein
. 1224254..1224526	-90	WP_015453071.1	CDS	WSI_RS05540	hypothetical protein
. 1224858..1226903	-		CDS	WSI_RS05550	hypothetical protein
. 1226910..1229504	-864	WP_015453073.1	CDS	WSI_RS05555	hypothetical protein
. 1229501..1230937	-478	WP_015453074.1	CDS	WSI_RS05560	hypothetical protein
. 1230955..1233078	-707	WP_015453075.1	CDS	WSI_RS05565	hypothetical protein
. 1233075..1233596	-173	WP_015453076.1	CDS	WSI_RS05570	hypothetical protein
. 1233577..1237338	-125	3 WP_144052214.1	CDS	WSI_RS05575	hypothetical protein
. 1237645..1239381	-578	WP_015453078.1	CDS	WSI_RS05580	hypothetical protein
. 1239374..1239901	-175	WP_015453079.1	CDS	WSI_RS05585	hypothetical protein
. 1239908..1240867	-319	WP_015453080.1	CDS	WSI_RS05590	hypothetical protein
. 1240893..1241594	-233	WP_015453081.1	CDS	WSI_RS05595	hypothetical protein
. 1241605..1241934	-109	WP_015453082.1	CDS	WSI_RS05600	hypothetical protein
. 1241927..1243597	-556	WP_015453083.1	CDS	WSI_RS05605	head-tail joining protein
. 1243594..1243926	-110	WP_015453084.1	CDS	WSI_RS05610	hypothetical protein
. 1243923..1244348	-141	WP_015453085.1	CDS	WSI_RS05615	hypothetical protein
--> 1244335..1245870	-511	WP_015453086.1	CDS	WSI_RS05620	phage terminase large subunit
. 1246405..1246893	-162	WP_015453087.1	CDS	WSI_RS05625	transposase
. 1247997..1248614	-205	WP_015453088.1	CDS	WSI_RS05630	helix-turn-helix transcriptional regulator
. 1248784..1249386	200	WP_015453089.1	CDS	WSI_RS05635	hypothetical protein
. 1249448..1249840	130	WP_015453090.1	CDS	WSI_RS05640	hypothetical protein
. 1249977..1250183	68	WP_015453091.1	CDS	WSI_RS05645	hypothetical protein
. 1250176..1250388	70	WP_015453054.1	CDS	WSI_RS05650	hypothetical protein
. 1250420..1250752	110	WP_015453055.1	CDS	WSI_RS05655	intrrupted gp229, phage associated protein
. 1251006..1251317	-103	WP_015453092.1	CDS	WSI_RS05660	hypothetical protein
. 1251365..1253734	-789	WP_015453093.1	CDS	WSI_RS05665	primase
. 1253735..1254124	-129	WP_015453059.1	CDS	WSI_RS05670	hypothetical protein
. 1254142..1254348	-68	WP_015453060.1	CDS	WSI_RS05675	hypothetical protein
. 1254345..1254607	-		CDS	WSI_RS05910	hypothetical protein
. 1254805..1255176	123	WP_015453061.1	CDS	WSI_RS05680	hypothetical protein
. 1255266..1255589	107	WP_012778343.1	CDS	WSI_RS05685	hypothetical protein
. 1255717..1256883	388	WP_015453062.1	CDS	WSI_RS05690	DUF2800 domain-containing protein
. 1257054..1257845	263	WP_015453063.1	CDS	WSI_RS05695	phage repressor protein
. 1257863..1258513	216	WP_015453064.1	CDS	WSI_RS05700	DUF2815 family protein
. 1258517..1260544	675	WP_015453065.1	CDS	WSI_RS05705	DNA polymerase from bacteriophage origin
. 1260541..1260852	103	WP_015453066.1	CDS	WSI_RS05710	VRR-NUC domain-containing protein
. 1260837..1262222	461	WP_015453067.1	CDS	WSI_RS05715	DEAD/DEAH box helicase
. 1262215..1262574	119	WP_012778351.1	CDS	WSI_RS05720	DNA ligase
. 1262576..1263136	186	WP_012778352.1	CDS	WSI_RS05725	guanylate kinase
. 1263129..1263320	63	WP_012778353.1	CDS	WSI_RS05730	hypothetical protein
. 1263317..1264363	348	WP_012778354.1	CDS	WSI_RS05735	tyrosine-type recombinase/integrase
---------------------	---------	---------
ORGANISM Candidatus L	iberibact	er asiaticus gxpsy a	ccession no is NC	_020549.1 Protein is WP_015453047.1
. cds	dir len	pid	type gene	locus gi	product
. 1186049..1186522	-157	WP_015453028.1	CDS	WSI_RS05320	hypothetical protein
. 1186519..1186791	-90	WP_015453029.1	CDS	WSI_RS05325	hypothetical protein
. 1187359..1187895	178	WP_015453031.1	CDS	WSI_RS05330	hypothetical protein
. 1187892..1188302	136	WP_144052211.1	CDS	WSI_RS05335	hypothetical protein
. 1188323..1188799	-158	WP_015453033.1	CDS	WSI_RS05340	hypothetical protein
. 1188796..1189068	-90	WP_015453034.1	CDS	WSI_RS05345	hypothetical protein
. 1189061..1190245	-394	WP_015453035.1	CDS	WSI_RS05900	hypothetical protein
. 1190242..1192671	-809	WP_015453036.1	CDS	WSI_RS05355	hypothetical protein
. 1192671..1193894	-407	WP_015453037.1	CDS	WSI_RS05360	hypothetical protein
. 1193878..1196139	-753	WP_015453038.1	CDS	WSI_RS05365	hypothetical protein
. 1196288..1196629	-		CDS	WSI_RS05370	hypothetical protein
. 1196631..1197857	-408	WP_041186043.1	CDS	WSI_RS05375	hypothetical protein
. 1198437..1200134	-565	WP_015453041.1	CDS	WSI_RS05380	hypothetical protein
. 1200127..1200645	-172	WP_051044096.1	CDS	WSI_RS05385	hypothetical protein
. 1200642..1201673	-343	WP_015453043.1	CDS	WSI_RS05390	hypothetical protein
. 1201686..1202426	-246	WP_015453044.1	CDS	WSI_RS05395	hypothetical protein
. 1202438..1202710	-90	WP_015453045.1	CDS	WSI_RS05400	hypothetical protein
. 1202707..1204326	-539	WP_015453046.1	CDS	WSI_RS05405	head-to-tail joining protein
--> 1204329..1205876	-515	WP_015453047.1	CDS	WSI_RS05410	phage terminase large subunit
. 1206411..1206920	-169	WP_051044097.1	CDS	WSI_RS05415	hypothetical protein
. 1208212..1208757	-181	WP_015453050.1	CDS	WSI_RS05420	helix-turn-helix transcriptional regulator
. 1208967..1209188	73	WP_015453051.1	CDS	WSI_RS05425	hypothetical protein
. 1209271..1209663	130	WP_015453052.1	CDS	WSI_RS05430	hypothetical protein
. 1209800..1210006	68	WP_015453053.1	CDS	WSI_RS05435	hypothetical protein
. 1209999..1210211	70	WP_015453054.1	CDS	WSI_RS05440	hypothetical protein
. 1210243..1210575	110	WP_015453055.1	CDS	WSI_RS05445	intrrupted gp229, phage associated protein
. 1210688..1210873	61	WP_015453056.1	CDS	WSI_RS05450	hypothetical protein
. 1211104..1211448	-114	WP_015453057.1	CDS	WSI_RS05455	hypothetical protein
. 1211496..1213868	-790	WP_015453058.1	CDS	WSI_RS05460	primase
. 1213869..1214258	-129	WP_015453059.1	CDS	WSI_RS05465	hypothetical protein
. 1214276..1214482	-68	WP_015453060.1	CDS	WSI_RS05470	hypothetical protein
. 1214479..1214741	-		CDS	WSI_RS05905	hypothetical protein
. 1214938..1215309	123	WP_015453061.1	CDS	WSI_RS05480	hypothetical protein
. 1215399..1215722	107	WP_012778343.1	CDS	WSI_RS05485	hypothetical protein
. 1215850..1217016	388	WP_015453062.1	CDS	WSI_RS05490	DUF2800 domain-containing protein
. 1217187..1217978	263	WP_015453063.1	CDS	WSI_RS05495	phage repressor protein
. 1217996..1218646	216	WP_015453064.1	CDS	WSI_RS05500	DUF2815 family protein
. 1218650..1220677	675	WP_015453065.1	CDS	WSI_RS05505	DNA polymerase from bacteriophage origin
. 1220674..1220985	103	WP_015453066.1	CDS	WSI_RS05510	VRR-NUC domain-containing protein
. 1220970..1222355	461	WP_015453067.1	CDS	WSI_RS05515	DEAD/DEAH box helicase
. 1222348..1222707	119	WP_012778351.1	CDS	WSI_RS05520	DNA ligase
. 1222709..1223266	185	WP_015453068.1	CDS	WSI_RS05525	guanylate kinase
---------------------	---------	---------
ORGANISM Candidatus L	iberibact	er asiaticus psy62 a	ccession no is NC	_012985.3 Protein is WP_015825010.1
. cds	dir len	pid	type gene	locus gi	product
. 1196268..1196741	-157	WP_015453070.1	CDS	CLIBASIA_RS05360	hypothetical protein
. 1196738..1197010	-90	WP_015453034.1	CDS	CLIBASIA_RS05365	hypothetical protein
. 1197003..1197362	-119	WP_041862259.1	CDS	CLIBASIA_RS05370	hypothetical protein
. 1197906..1199762	-		CDS	CLIBASIA_RS05375	hypothetical protein
. 1199769..1202363	-864	WP_015825000.1	CDS	CLIBASIA_RS05380	hypothetical protein
. 1202360..1203796	-478	WP_015825001.1	CDS	CLIBASIA_RS05385	hypothetical protein
. 1203814..1205937	-707	WP_015825002.1	CDS	CLIBASIA_RS05390	hypothetical protein
. 1205934..1206449	-171	WP_015825003.1	CDS	CLIBASIA_RS05395	hypothetical protein
. 1206430..1210451	-		CDS	CLIBASIA_RS05400	hypothetical protein
. 1210476..1212212	-578	WP_015825006.1	CDS	CLIBASIA_RS05405	hypothetical protein
. 1212205..1212732	-175	WP_015825007.1	CDS	CLIBASIA_RS05410	hypothetical protein
. 1212732..1213763	-343	WP_015825008.1	CDS	CLIBASIA_RS05415	hypothetical protein
. 1213776..1214480	-234	WP_015825009.1	CDS	CLIBASIA_RS05420	hypothetical protein
. 1214491..1214820	-109	WP_015453082.1	CDS	CLIBASIA_RS05425	hypothetical protein
. 1214813..1216483	-556	WP_015453083.1	CDS	CLIBASIA_RS05430	head-tail joining protein
. 1216480..1216812	-110	WP_015453084.1	CDS	CLIBASIA_RS05435	hypothetical protein
--> 1216885..1218420	-511	WP_015825010.1	CDS	CLIBASIA_RS05440	terminase
. 1218955..1219443	-162	WP_015453087.1	CDS	CLIBASIA_RS05445	transposase
. 1220547..1221164	-205	WP_015453088.1	CDS	CLIBASIA_RS05450	helix-turn-helix transcriptional regulator
. 1221334..1221936	200	WP_015453089.1	CDS	CLIBASIA_RS05455	hypothetical protein
. 1221998..1222390	130	WP_015453052.1	CDS	CLIBASIA_RS05460	hypothetical protein
. 1222526..1222732	68	WP_015453053.1	CDS	CLIBASIA_RS05465	hypothetical protein
. 1222725..1222937	70	WP_015453054.1	CDS	CLIBASIA_RS05470	hypothetical protein
. 1222969..1223301	110	WP_015453055.1	CDS	CLIBASIA_RS05475	intrrupted gp229, phage associated protein
. 1223555..1223866	-103	WP_015825011.1	CDS	CLIBASIA_RS05480	hypothetical protein
. 1223914..1226283	-789	WP_015825012.1	CDS	CLIBASIA_RS05485	primase
. 1226284..1226673	-129	WP_015825013.1	CDS	CLIBASIA_RS05490	hypothetical protein
. 1226691..1226897	-68	WP_015825014.1	CDS	CLIBASIA_RS05495	hypothetical protein
. 1226894..1227157	-87	WP_015825015.1	CDS	CLIBASIA_RS05500	hypothetical protein
. 36..407	123	WP_012778342.1	CDS	CLIBASIA_RS00005	hypothetical protein
. 497..820	107	WP_012778343.1	CDS	CLIBASIA_RS00010	hypothetical protein
. 948..2114	388	WP_012778344.1	CDS	CLIBASIA_RS00015	DUF2800 domain-containing protein
. 2285..3073	262	WP_012778345.1	CDS	CLIBASIA_RS00020	phage repressor protein
. 3091..3741	216	WP_012778346.1	CDS	CLIBASIA_RS00025	DUF2815 family protein
. 3745..5772	675	WP_012778347.1	CDS	CLIBASIA_RS00030	DNA polymerase
. 5769..6080	103	WP_012778348.1	CDS	CLIBASIA_RS00035	VRR-NUC domain-containing protein
. 6065..7449	+		CDS	CLIBASIA_RS00040	DEAD/DEAH box helicase
. 7442..7801	119	WP_012778351.1	CDS	CLIBASIA_RS00045	DNA ligase
. 7803..8363	186	WP_012778352.1	CDS	CLIBASIA_RS00050	guanylate kinase
. 8356..8547	63	WP_012778353.1	CDS	CLIBASIA_RS00055	hypothetical protein
. 8544..9590	348	WP_012778354.1	CDS	CLIBASIA_RS00060	tyrosine-type recombinase/integrase
---------------------	---------	---------
ORGANISM Candidatus L	iberibact	er asiaticus A4 acce	ssion no is NZ_CP	010804.2 Protein is WP_055688163.1
. cds	dir len	pid	type gene	locus gi	product
. 1194901..1195374	-157	WP_015453028.1	CDS	CD16_RS05430	hypothetical protein
. 1195371..1195643	-90	WP_031935143.1	CDS	CD16_RS05435	hypothetical protein
. 1196211..1197155	314	WP_016062880.1	CDS	CD16_RS05440	hypothetical protein
. 1197176..1197652	-158	WP_016062852.1	CDS	CD16_RS05445	hypothetical protein
. 1197649..1197921	-90	WP_015453034.1	CDS	CD16_RS05450	hypothetical protein
. 1197914..1199098	-394	WP_080723996.1	CDS	CD16_RS05455	hypothetical protein
. 1199095..1201524	-809	WP_031935144.1	CDS	CD16_RS05460	hypothetical protein
. 1201524..1202747	-407	WP_031935145.1	CDS	CD16_RS05465	hypothetical protein
. 1202731..1204992	-753	WP_016062858.1	CDS	CD16_RS05470	hypothetical protein
. 1205141..1205482	-		CDS	CD16_RS05475	hypothetical protein
. 1205484..1207208	-574	WP_155714016.1	CDS	CD16_RS05480	hypothetical protein
. 1207215..1208987	-590	WP_031935147.1	CDS	CD16_RS05485	hypothetical protein
. 1208980..1209498	-172	WP_051044096.1	CDS	CD16_RS05490	hypothetical protein
. 1209495..1210526	-343	WP_031935148.1	CDS	CD16_RS05495	hypothetical protein
. 1210539..1211279	-246	WP_016062866.1	CDS	CD16_RS05500	hypothetical protein
. 1211291..1211563	-90	WP_015453045.1	CDS	CD16_RS05505	hypothetical protein
. 1211560..1213179	-539	WP_016062867.1	CDS	CD16_RS05510	phage-related head-to-tail joining protein
--> 1213182..1214732	-516	WP_055688163.1	CDS	CD16_RS05515	terminase
. 1215267..1215755	-162	WP_015453087.1	CDS	CD16_RS05520	transposase
. 1216805..1217350	-181	WP_155714017.1	CDS	CD16_RS05525	helix-turn-helix domain-containing protein
. 1217569..1217790	73	WP_031935096.1	CDS	CD16_RS05530	hypothetical protein
. 1217873..1218265	130	WP_031935097.1	CDS	CD16_RS05535	hypothetical protein
. 1218402..1218608	68	WP_015453053.1	CDS	CD16_RS05540	hypothetical protein
. 1218601..1218843	80	WP_051927357.1	CDS	CD16_RS05545	hypothetical protein
. 1218844..1219176	110	WP_015453055.1	CDS	CD16_RS05550	intrrupted gp229, phage associated protein
. 1219705..1220049	-114	WP_031935099.1	CDS	CD16_RS05555	hypothetical protein
. 1220097..1222469	-790	WP_155714018.1	CDS	CD16_RS05560	DNA primase
. 1222470..1222859	-129	WP_031935101.1	CDS	CD16_RS05565	hypothetical protein
. 1222877..1223083	-68	WP_015453060.1	CDS	CD16_RS05570	hypothetical protein
. 1223080..1223349	-89	WP_155714019.1	CDS	CD16_RS05575	hypothetical protein
. 1223546..1223917	123	WP_015453061.1	CDS	CD16_RS05580	hypothetical protein
. 1224007..1224330	107	WP_012778343.1	CDS	CD16_RS05585	hypothetical protein
. 1224458..1225624	388	WP_031935103.1	CDS	CD16_RS05590	DUF2800 domain-containing protein
. 1225795..1226583	262	WP_031935112.1	CDS	CD16_RS05595	antirepressor
. 1226602..1227252	216	WP_031935104.1	CDS	CD16_RS05600	DUF2815 family protein
. 1227256..1229283	675	WP_015453065.1	CDS	CD16_RS05605	DNA polymerase from bacteriophage origin
. 1229280..1229591	103	WP_031935106.1	CDS	CD16_RS05610	VRR-NUC domain-containing protein
. 1229576..1230250	+		CDS	CD16_RS05615	DEAD/DEAH box helicase
. 1193..1552	119	WP_012778351.1	CDS	CD16_RS00005	DNA ligase
. 1554..2114	186	WP_012778352.1	CDS	CD16_RS00010	guanylate kinase
. 2107..2298	63	WP_012778353.1	CDS	CD16_RS00015	hypothetical protein
. 2295..3341	348	WP_012778354.1	CDS	CD16_RS00020	tyrosine-type recombinase/integrase
---------------------	---------	---------
ORGANISM Candidatus L	iberibact	er asiaticus JXGC ac	cession no is NZ_	CP019958.1 Protein is B2I23_RS05500
. cds	dir len	pid	type gene	locus gi	product
. 1196849..1197928	359	WP_089078517.1	CDS	B2I23_RS05445	hypothetical protein
. 1198300..1198518	72	WP_089078518.1	CDS	B2I23_RS05455	hypothetical protein
. 1200078..1200320	80	WP_089078521.1	CDS	B2I23_RS05470	hypothetical protein
. 1200313..1200540	75	WP_089078522.1	CDS	B2I23_RS05475	hypothetical protein
. 1201093..1204143	-101	6 WP_089078523.1	CDS	B2I23_RS05480	HsdR family type I site-specific deoxyribonuclease
. 1204147..1205367	-406	WP_089078530.1	CDS	B2I23_RS05485	restriction endonuclease subunit S
. 1205384..1206855	-		CDS	B2I23_RS05490	N-6 DNA methylase
. 1206870..1208360	-496	WP_089078524.1	CDS	B2I23_RS05495	SAM-dependent DNA methyltransferase
--> 1208554..1209798	-		CDS	B2I23_RS05500	terminase
. 1210333..1210842	-169	WP_051044097.1	CDS	B2I23_RS05505	hypothetical protein
. 1212267..1212812	-181	WP_015453050.1	CDS	B2I23_RS05510	helix-turn-helix transcriptional regulator
. 1213022..1213243	73	WP_031935096.1	CDS	B2I23_RS05515	hypothetical protein
. 1213326..1213718	130	WP_015453052.1	CDS	B2I23_RS05520	hypothetical protein
. 1213855..1214061	68	WP_015453053.1	CDS	B2I23_RS05525	hypothetical protein
. 1214054..1214266	70	WP_015453054.1	CDS	B2I23_RS05530	hypothetical protein
. 1214298..1214630	110	WP_015453055.1	CDS	B2I23_RS05535	intrrupted gp229, phage associated protein
. 1215159..1215437	-92	WP_089078525.1	CDS	B2I23_RS05545	hypothetical protein
. 1215485..1217854	-789	WP_089078526.1	CDS	B2I23_RS05550	DNA primase
. 1217855..1218244	-129	WP_015453059.1	CDS	B2I23_RS05555	hypothetical protein
. 1218262..1218468	-68	WP_015453060.1	CDS	B2I23_RS05560	hypothetical protein
. 1218924..1219295	123	WP_015453061.1	CDS	B2I23_RS05570	hypothetical protein
. 1219385..1219708	107	WP_012778343.1	CDS	B2I23_RS05575	hypothetical protein
. 1219836..1221002	388	WP_054105260.1	CDS	B2I23_RS05580	DUF2800 domain-containing protein
. 1221173..1221964	263	WP_015453063.1	CDS	B2I23_RS05585	phage repressor protein
. 1221982..1222632	216	WP_015453064.1	CDS	B2I23_RS05590	DUF2815 family protein
. 1222636..1224663	675	WP_015453065.1	CDS	B2I23_RS05595	DNA polymerase from bacteriophage origin
. 1224660..1224971	103	WP_015453066.1	CDS	B2I23_RS05600	VRR-NUC domain-containing protein
. 1224956..1179	461	WP_015453067.1	CDS	B2I23_RS00005	DEAD/DEAH box helicase
. 1172..1531	119	WP_012778351.1	CDS	B2I23_RS00010	DNA ligase
. 1533..2093	186	WP_012778352.1	CDS	B2I23_RS00015	guanylate kinase
. 2086..2277	63	WP_012778353.1	CDS	B2I23_RS00020	hypothetical protein
. 2274..3320	348	WP_012778354.1	CDS	B2I23_RS00025	tyrosine-type recombinase/integrase
---------------------	---------	---------
ORGANISM Candidatus L	iberibact	er asiaticus AHCA1 a	ccession no is NZ	_CP029348.1 Protein is DIC79_RS0547	5
. cds	dir len	pid	type gene	locus gi	product
. 1200706..1200978	-90	WP_015453071.1	CDS	DIC79_RS05465	hypothetical protein
. 1201310..1201695	-		CDS	DIC79_RS05470	hypothetical protein
--> 1216698..1217629	-		CDS	DIC79_RS05475	terminase
. 1218164..1218652	-162	WP_015453087.1	CDS	DIC79_RS05480	hypothetical protein
. 1221126..1221525	+		CDS	DIC79_RS05485	hypothetical protein
. 1221662..1221868	68	WP_015453053.1	CDS	DIC79_RS05490	hypothetical protein
. 1223572..1224351	-		CDS	DIC79_RS05495	DNA primase
. 1224890..1225850	-		CDS	DIC79_RS05500	DNA primase
. 1225851..1226240	-129	WP_109298656.1	CDS	DIC79_RS05505	hypothetical protein
. 1226258..1226464	-68	WP_015453060.1	CDS	DIC79_RS05510	hypothetical protein
. 1226461..1226723	-		CDS	DIC79_RS05515	hypothetical protein
. 1226930..1227301	123	WP_015453061.1	CDS	DIC79_RS05520	hypothetical protein
. 1227391..1227714	107	WP_012778343.1	CDS	DIC79_RS05525	hypothetical protein
. 1227842..1228338	+		CDS	DIC79_RS05530	hypothetical protein
. 1228498..1229016	+		CDS	DIC79_RS05535	hypothetical protein
. 1229199..1229975	+		CDS	DIC79_RS05540	phage repressor protein
. 1230007..1230657	216	WP_015453064.1	CDS	DIC79_RS05545	DUF2815 domain-containing protein
. 1230661..1232688	675	WP_109298657.1	CDS	DIC79_RS05550	DNA polymerase
. 1232685..1232996	103	WP_015453066.1	CDS	DIC79_RS05555	VRR-NUC domain-containing protein
. 1232981..1233655	+		CDS	DIC79_RS05560	hypothetical protein
. 1..1192	396	WP_109298646.1	CDS	DIC79_RS00005	hypothetical protein
. 1185..1544	119	WP_012778351.1	CDS	DIC79_RS00010	DNA ligase
. 1546..2106	186	WP_012778352.1	CDS	DIC79_RS00015	guanylate kinase
. 2099..2290	63	WP_012778353.1	CDS	DIC79_RS00020	hypothetical protein
. 2287..3333	348	WP_012778354.1	CDS	DIC79_RS00025	phage-related integrase/recombinase
---------------------	---------	---------
ORGANISM Candidatus L	iberibact	er africanus PTSAPSY	accession no is	NZ_CP004021.1 Protein is WP_1020304	93.1
. cds	dir len	pid	type gene	locus gi	product
. 449353..449829	-158	WP_047264097.1	CDS	G293_RS02070	hypothetical protein
. 449826..450083	-85	WP_047264098.1	CDS	G293_RS02075	hypothetical protein
. 450080..452515	-811	WP_047264099.1	CDS	G293_RS02080	hypothetical protein
. 452591..453669	-		CDS	G293_RS02085	hypothetical protein
. 453679..455811	-710	WP_047264101.1	CDS	G293_RS02090	hypothetical protein
. 455817..456266	-149	WP_047264102.1	CDS	G293_RS02095	hypothetical protein
. 456266..456571	-		CDS	G293_RS05630	hypothetical protein
. 459187..460935	-582	WP_047264104.1	CDS	G293_RS02105	hypothetical protein
. 460928..461455	-175	WP_047264105.1	CDS	G293_RS02110	hypothetical protein
. 461455..462495	-346	WP_047264106.1	CDS	G293_RS02115	hypothetical protein
. 462519..463238	-239	WP_047264107.1	CDS	G293_RS02120	hypothetical protein
. 463252..463578	-108	WP_047264108.1	CDS	G293_RS02125	hypothetical protein
. 463571..465241	-556	WP_047264109.1	CDS	G293_RS02130	head-tail joining protein
. 465241..465564	-107	WP_047264110.1	CDS	G293_RS02135	hypothetical protein
--> 465557..467035	-492	WP_102030493.1	CDS	G293_RS02140	terminase
. 467674..468093	-		CDS	G293_RS02145	hypothetical protein
. 468312..468797	-161	WP_047264113.1	CDS	G293_RS02150	hypothetical protein
. 469565..469795	76	WP_148407351.1	CDS	G293_RS05675	DUF4065 domain-containing protein
. 470035..470134	+		CDS	G293_RS05635	phage repressor protein
. 470589..471101	170	WP_052775013.1	CDS	G293_RS05425	DUF4065 domain-containing protein
. 471094..471570	158	WP_047264115.1	CDS	G293_RS02165	hypothetical protein
. 471722..472363	-213	WP_047264116.1	CDS	G293_RS02170	hypothetical protein
. 472439..473059	-206	WP_047264117.1	CDS	G293_RS02175	helix-turn-helix domain-containing protein
. 473365..473730	121	WP_047264118.1	CDS	G293_RS02180	hypothetical protein
. 473869..474081	70	WP_047264681.1	CDS	G293_RS02185	hypothetical protein
. 474149..474457	+		CDS	G293_RS05640	Rha family transcriptional regulator
. 474951..475199	82	WP_047264120.1	CDS	G293_RS02195	hypothetical protein
. 475453..476934	493	WP_083965945.1	CDS	G293_RS05430	hypothetical protein
. 476931..477254	-107	WP_047264121.1	CDS	G293_RS02205	hypothetical protein
. 477515..478309	-264	WP_047264122.1	CDS	G293_RS02210	hypothetical protein
. 478302..478520	-72	WP_047264123.1	CDS	G293_RS02215	hypothetical protein
. 478517..478783	-88	WP_047264124.1	CDS	G293_RS02220	hypothetical protein
. 479287..479748	153	WP_047264125.1	CDS	G293_RS02225	DUF2800 domain-containing protein
. 479759..480589	276	WP_047264126.1	CDS	G293_RS02230	ATP-binding protein
. 480605..481216	203	WP_047264127.1	CDS	G293_RS02235	hypothetical protein
. 481220..482818	532	WP_047264128.1	CDS	G293_RS02240	DEAD/DEAH box helicase
. 482815..483534	239	WP_047264129.1	CDS	G293_RS02245	hypothetical protein
. 483521..485617	698	WP_052775015.1	CDS	G293_RS02250	AAA family ATPase
. 485634..485864	76	WP_047264130.1	CDS	G293_RS02255	hypothetical protein
. 485950..486318	122	WP_047264131.1	CDS	G293_RS02260	hypothetical protein
. 486359..486679	106	WP_047264132.1	CDS	G293_RS02265	hypothetical protein
. 486682..487233	183	WP_047264133.1	CDS	G293_RS02270	guanylate kinase
. 487529..488428	299	WP_083965946.1	CDS	G293_RS02275	tyrosine-type recombinase/integrase
---------------------	---------	---------
ORGANISM Candidatus L	iberibact	er solanacearum ZC1	accession no is N	C_014774.1 Protein is WP_013461597.	1
. cds	dir len	pid	type gene	locus gi	product
. 176477..176953	-158	WP_013461581.1	CDS	CKC_RS00845	hypothetical protein
. 176950..177207	-85	WP_013461582.1	CDS	CKC_RS00850	hypothetical protein
. 177204..179636	-810	WP_013461583.1	CDS	CKC_RS00855	hypothetical protein
. 179700..180683	-327	WP_143827757.1	CDS	CKC_RS00860	hypothetical protein
. 180904..182547	-547	WP_013461585.1	CDS	CKC_RS00865	hypothetical protein
. 182571..182960	-129	WP_013461586.1	CDS	CKC_RS00870	hypothetical protein
. 182961..183407	-148	WP_013461587.1	CDS	CKC_RS00875	hypothetical protein
. 183410..184510	-366	WP_143827758.1	CDS	CKC_RS00880	hypothetical protein
. 184429..186726	-765	WP_013461589.1	CDS	CKC_RS00885	hypothetical protein
. 186726..188492	-588	WP_013461590.1	CDS	CKC_RS00890	hypothetical protein
. 188494..189012	-172	WP_013461591.1	CDS	CKC_RS00895	hypothetical protein
. 189018..190049	-343	WP_013461592.1	CDS	CKC_RS00900	hypothetical protein
. 190073..190255	-		CDS	CKC_RS00905	hypothetical protein
. 190254..190568	104	WP_013461594.1	CDS	CKC_RS00910	hypothetical protein
. 190572..191096	+		CDS	CKC_RS00915	hypothetical protein
. 191100..192767	-555	WP_013461595.1	CDS	CKC_RS00920	head-tail joining protein
. 192764..193105	-113	WP_013461596.1	CDS	CKC_RS00925	hypothetical protein
--> 193098..194627	-509	WP_013461597.1	CDS	CKC_RS00930	terminase
. 194836..195354	-172	WP_013461598.1	CDS	CKC_RS00935	hypothetical protein
. 196506..197087	-193	WP_013461599.1	CDS	CKC_RS00940	helix-turn-helix transcriptional regulator
. 197251..197610	119	WP_013461600.1	CDS	CKC_RS00945	hypothetical protein
. 197629..198198	189	WP_013461601.1	CDS	CKC_RS00950	hypothetical protein
. 198282..198521	79	WP_013461602.1	CDS	CKC_RS00955	hypothetical protein
. 198615..199403	262	WP_013461603.1	CDS	CKC_RS00960	phage repressor protein
. 199423..199677	84	WP_013461604.1	CDS	CKC_RS00965	hypothetical protein
. 200299..201039	246	WP_044054203.1	CDS	CKC_RS00975	hypothetical protein
. 201310..201528	-72	WP_143827759.1	CDS	CKC_RS06035	hypothetical protein
. 201607..202632	341	WP_143827760.1	CDS	CKC_RS00980	hypothetical protein
. 202720..203178	152	WP_013461611.1	CDS	CKC_RS00985	hypothetical protein
. 203229..205611	-		CDS	CKC_RS00990	DNA primase
. 205612..205969	-		CDS	CKC_RS06040	hypothetical protein
. 206782..207015	77	WP_143827761.1	CDS	CKC_RS01010	hypothetical protein
. 207070..207456	128	WP_013461618.1	CDS	CKC_RS01015	hypothetical protein
. 207551..207884	+		CDS	CKC_RS01020	hypothetical protein
. 208009..209175	388	WP_013461620.1	CDS	CKC_RS01025	DUF2800 domain-containing protein
. 209225..209416	63	WP_013461621.1	CDS	CKC_RS01030	hypothetical protein
. 209452..210243	263	WP_013461622.1	CDS	CKC_RS01035	phage repressor protein
. 210259..210903	214	WP_013461623.1	CDS	CKC_RS01040	DUF2815 family protein
. 210907..212928	673	WP_013461624.1	CDS	CKC_RS01045	DNA polymerase
. 212925..213230	101	WP_013461625.1	CDS	CKC_RS01050	VRR-NUC domain-containing protein
. 213218..214588	456	WP_013461626.1	CDS	CKC_RS01055	DEAD/DEAH box helicase
. 214591..214974	127	WP_013461627.1	CDS	CKC_RS01060	DNA ligase
. 214976..215522	+		CDS	CKC_RS01065	guanylate kinase
. 215700..216722	340	WP_044054051.1	CDS	CKC_RS01070	tyrosine-type recombinase/integrase
---------------------	---------	---------
ORGANISM Candidatus L	iberibact	er solanacearum ZC1	accession no is N	C_014774.1 Protein is WP_143827807.	1
. cds	dir len	pid	type gene	locus gi	product
. 1214438..1214914	-158	WP_013462541.1	CDS	CKC_RS05525	hypothetical protein
. 1214911..1215168	-85	WP_013462542.1	CDS	CKC_RS05530	hypothetical protein
. 1215165..1217597	-810	WP_013461583.1	CDS	CKC_RS05535	hypothetical protein
. 1217661..1218659	-332	WP_143827806.1	CDS	CKC_RS05540	hypothetical protein
. 1218875..1220506	-		CDS	CKC_RS05545	hypothetical protein
. 1220530..1220919	-129	WP_013461586.1	CDS	CKC_RS05550	hypothetical protein
. 1220920..1221366	-148	WP_013461587.1	CDS	CKC_RS05555	hypothetical protein
. 1221369..1222469	-366	WP_143827758.1	CDS	CKC_RS05560	hypothetical protein
. 1222388..1224871	-827	WP_013462545.1	CDS	CKC_RS05565	hypothetical protein
. 1224871..1226637	-588	WP_013462546.1	CDS	CKC_RS05570	hypothetical protein
. 1226639..1227157	-172	WP_013462547.1	CDS	CKC_RS05575	hypothetical protein
. 1227163..1228194	-343	WP_013461592.1	CDS	CKC_RS05580	hypothetical protein
. 1228218..1228922	-234	WP_013462548.1	CDS	CKC_RS05585	hypothetical protein
. 1228926..1229252	-108	WP_013462549.1	CDS	CKC_RS05590	hypothetical protein
. 1229245..1230912	-555	WP_013462550.1	CDS	CKC_RS05595	head-tail joining protein
. 1230909..1231250	-113	WP_013461596.1	CDS	CKC_RS05600	hypothetical protein
--> 1231243..1232727	-494	WP_143827807.1	CDS	CKC_RS05605	terminase
. 1233262..1233744	-160	WP_143827808.1	CDS	CKC_RS05610	hypothetical protein
. 1234004..1234441	-145	WP_013462553.1	CDS	CKC_RS05615	hypothetical protein
. 1234994..1235239	-81	WP_143827789.1	CDS	CKC_RS06090	hypothetical protein
. 1236171..1236803	-210	WP_013462557.1	CDS	CKC_RS05630	helix-turn-helix domain-containing protein
. 1237061..1237678	-205	WP_143827790.1	CDS	CKC_RS05635	cell envelope integrity protein TolA
. 1237820..1238575	-251	WP_013462559.1	CDS	CKC_RS05640	helix-turn-helix transcriptional regulator
. 1238741..1239094	117	WP_013462560.1	CDS	CKC_RS05645	hypothetical protein
. 1239127..1239342	71	WP_013462561.1	CDS	CKC_RS05650	hypothetical protein
. 1239487..1240272	261	WP_013462562.1	CDS	CKC_RS05655	phage repressor protein
. 1240292..1240546	84	WP_013461604.1	CDS	CKC_RS05660	hypothetical protein
. 1241168..1241908	246	WP_044054203.1	CDS	CKC_RS05670	hypothetical protein
. 1242179..1242397	-72	WP_143827759.1	CDS	CKC_RS06095	hypothetical protein
. 1242476..1243501	341	WP_143827760.1	CDS	CKC_RS05675	hypothetical protein
. 1243589..1244017	142	WP_013462563.1	CDS	CKC_RS05680	hypothetical protein
. 1244100..1246483	-		CDS	CKC_RS05685	DNA primase
. 1246484..1246841	-		CDS	CKC_RS06100	hypothetical protein
. 1247654..1247887	77	WP_143827761.1	CDS	CKC_RS05705	hypothetical protein
. 1247942..1248328	128	WP_013461618.1	CDS	CKC_RS05710	hypothetical protein
. 1248423..1248756	+		CDS	CKC_RS05715	hypothetical protein
. 1248881..1250047	388	WP_013462566.1	CDS	CKC_RS05720	DUF2800 domain-containing protein
. 1250097..1250330	77	WP_013462567.1	CDS	CKC_RS05725	hypothetical protein
. 1250444..1251238	264	WP_013462568.1	CDS	CKC_RS05730	phage repressor protein
. 1251254..1251899	+		CDS	CKC_RS05735	DUF2815 family protein
. 1251903..1253930	675	WP_013462570.1	CDS	CKC_RS05740	DNA polymerase
. 1253927..1254232	101	WP_013461625.1	CDS	CKC_RS05745	VRR-NUC domain-containing protein
. 1254220..1255590	456	WP_013462571.1	CDS	CKC_RS05750	DEAD/DEAH box helicase
. 1255593..1255976	127	WP_013461627.1	CDS	CKC_RS05755	DNA ligase
. 1255978..1256524	+		CDS	CKC_RS05760	guanylate kinase
. 1256702..1257724	340	WP_044054051.1	CDS	CKC_RS05765	tyrosine-type recombinase/integrase
---------------------	---------	---------
ORGANISM Candidatus L	iberibact	er americanus SaoPau	lo accession no i	s NC_022793.1 Protein is WP_0075575	49.1
. cds	dir len	pid	type gene	locus gi	product
. 749038..749589	-183	WP_023466315.1	CDS	LAM_RS03155	guanylate kinase
. 749685..751064	-459	WP_007557617.1	CDS	LAM_RS03160	DEAD/DEAH box helicase
. 751049..751339	-96	WP_007557618.1	CDS	LAM_RS03165	VRR-NUC domain-containing protein
. 751336..753342	-668	WP_007557619.1	CDS	LAM_RS03170	DNA polymerase from bacteriophage origin
. 753342..753938	-198	WP_007557620.1	CDS	LAM_RS03175	DUF2815 family protein
. 753951..755102	-383	WP_023466317.1	CDS	LAM_RS03180	DUF2800 domain-containing protein
. 755095..755433	-112	WP_023466319.1	CDS	LAM_RS03185	hypothetical protein
. 755506..755823	-105	WP_023466320.1	CDS	LAM_RS03190	hypothetical protein
. 756018..756281	87	WP_007557608.1	CDS	LAM_RS03195	hypothetical protein
. 756272..756649	125	WP_023466321.1	CDS	LAM_RS03200	hypothetical protein
. 756744..759095	783	WP_007557605.1	CDS	LAM_RS03205	primase
. 759141..759497	118	WP_007557603.1	CDS	LAM_RS03210	hypothetical protein
. 759537..760097	-186	WP_007557601.1	CDS	LAM_RS03215	SLATT domain-containing protein
. 760426..761253	-275	WP_007557598.1	CDS	LAM_RS03220	hypothetical protein
. 761243..762046	-267	WP_007557597.1	CDS	LAM_RS03225	phage repressor protein
. 762128..762310	-60	WP_007557595.1	CDS	LAM_RS03230	hypothetical protein
. 762348..762629	-93	WP_144079427.1	CDS	LAM_RS03235	hypothetical protein
. 762690..762989	-99	WP_007557590.1	CDS	LAM_RS03240	hypothetical protein
. 763268..764011	247	WP_144079406.1	CDS	LAM_RS03245	helix-turn-helix domain-containing protein
. 764093..764929	278	WP_023466323.1	CDS	LAM_RS03250	hypothetical protein
. 765641..766195	184	WP_007557551.1	CDS	LAM_RS03255	hypothetical protein
--> 766774..768330	518	WP_007557549.1	CDS	LAM_RS03260	phage terminase large subunit
. 768323..769015	230	WP_007557548.1	CDS	LAM_RS03265	hypothetical protein
. 769015..769386	123	WP_007557547.1	CDS	LAM_RS03270	hypothetical protein
. 769383..771056	557	WP_007557546.1	CDS	LAM_RS03275	head-to-tail joining protein
. 771076..771360	94	WP_144079407.1	CDS	LAM_RS03280	hypothetical protein
. 771440..772042	200	WP_144079408.1	CDS	LAM_RS03285	hypothetical protein
. 772066..773145	359	WP_007557542.1	CDS	LAM_RS03290	hypothetical protein
. 773145..773663	172	WP_007557541.1	CDS	LAM_RS03295	hypothetical protein
. 773664..775415	583	WP_007557539.1	CDS	LAM_RS03300	hypothetical protein
. 775415..779272	128	5 WP_023466324.1	CDS	LAM_RS05165	hypothetical protein
. 779277..779789	170	WP_007557561.1	CDS	LAM_RS03310	hypothetical protein
. 779791..781968	725	WP_007557562.1	CDS	LAM_RS03315	hypothetical protein
. 782025..782549	174	WP_007557563.1	CDS	LAM_RS03320	hypothetical protein
. 782551..783828	425	WP_007557564.1	CDS	LAM_RS03325	hypothetical protein
. 783830..787078	108	2 WP_023466326.1	CDS	LAM_RS05170	hypothetical protein
. 787078..787362	94	WP_023466327.1	CDS	LAM_RS03340	hypothetical protein
. 787359..787835	158	WP_023466328.1	CDS	LAM_RS03345	hypothetical protein
---------------------	---------	---------
ORGANISM Candidatus L	iberibact	er americanus SaoPau	lo accession no i	s NC_022793.1
. cds	dir len	pid	type gene	locus gi	product
. 788985..789530	-181	WP_023466331.1	CDS	LAM_RS03360	guanylate kinase
. 789626..791005	-459	WP_007557617.1	CDS	LAM_RS03365	DEAD/DEAH box helicase
. 790990..791280	-96	WP_007557618.1	CDS	LAM_RS03370	VRR-NUC domain-containing protein
. 791277..793283	-668	WP_007557619.1	CDS	LAM_RS03375	DNA polymerase from bacteriophage origin
. 793283..793879	-198	WP_007557620.1	CDS	LAM_RS03380	DUF2815 family protein
. 793892..795106	-404	WP_081700966.1	CDS	LAM_RS03385	DUF2800 domain-containing protein
. 795360..795971	203	WP_051353859.1	CDS	LAM_RS05175	hypothetical protein
. 795971..797671	566	WP_007557553.1	CDS	LAM_RS03395	hypothetical protein
. 797676..798266	196	WP_007557554.1	CDS	LAM_RS05180	hypothetical protein
. 798263..800404	713	WP_007557555.1	CDS	LAM_RS03405	hypothetical protein
. 800401..801570	389	WP_007557556.1	CDS	LAM_RS03410	hypothetical protein
. 801574..804033	819	WP_007557557.1	CDS	LAM_RS03415	hypothetical protein
. 804972..805244	+		CDS	LAM_RS03420	hypothetical protein
. 805987..806271	94	WP_023466334.1	CDS	LAM_RS03425	hypothetical protein
. 806268..806744	158	WP_023466335.1	CDS	LAM_RS03430	hypothetical protein
---------------------	---------	---------
ORGANISM Candidatus L	iberibact	er europaeus NZ1 acc	ession no is PSQJ	01000015.1 Protein is PTL86012.1
. cds	dir len	pid	type gene	locus gi	product
--> 1..816	271	PTL86012.1	CDS	C4617_05835	terminase
. 810..1148	112	PTL86013.1	CDS	C4617_05840	hypothetical protein
. 1145..2794	549	PTL86014.1	CDS	C4617_05845	phage tail protein
. 2856..3107	83	PTL86024.1	CDS	C4617_05850	hypothetical protein
. 3120..3872	250	PTL86015.1	CDS	C4617_05855	hypothetical protein
. 3904..4998	364	PTL86016.1	CDS	C4617_05860	hypothetical protein
. 5005..5532	175	PTL86017.1	CDS	C4617_05865	hypothetical protein
. 5525..7291	588	PTL86018.1	CDS	C4617_05870	hypothetical protein
. 7304..10927	120	7 PTL86019.1	CDS	C4617_05875	hypothetical protein
. 10932..11369	145	PTL86020.1	CDS	C4617_05880	hypothetical protein
. 11385..13538	717	PTL86021.1	CDS	C4617_05885	hypothetical protein
. 13552..14799	415	PTL86022.1	CDS	C4617_05890	hypothetical protein
. 14801..16745	648	PTL86023.1	CDS	C4617_05895	hypothetical protein
---------------------	---------	---------
ORGANISM Candidatus L	iberibact	er europaeus NZ1 acc	ession no is PSQJ	1e+06
. 1..288	-96	PTL86436.1	CDS	C4617_03275	hypothetical protein
. 319..648	-109	PTL86437.1	CDS	C4617_03280	hypothetical protein
. 694..3090	-798	PTL86438.1	CDS	C4617_03285	DNA primase
. 3093..3416	-		CDS	C4617_03290	hypothetical protein
. 3690..3938	-82	PTL86439.1	CDS	C4617_03295	hypothetical protein
. 4361..4681	106	PTL86440.1	CDS	C4617_03300	hypothetical protein
. 4785..5126	113	PTL86441.1	CDS	C4617_03305	hypothetical protein
. 5257..6426	389	PTL86442.1	CDS	C4617_03310	hypothetical protein
. 6441..7250	269	PTL86443.1	CDS	C4617_03315	phage repressor protein
. 7237..7869	210	PTL86444.1	CDS	C4617_03320	DUF2815 domain-containing protein
. 7872..9902	676	PTL86445.1	CDS	C4617_03325	DNA polymerase
. 9899..10189	96	PTL86446.1	CDS	C4617_03330	nuclease
. 10174..11547	457	PTL86447.1	CDS	C4617_03335	hypothetical protein
. 11544..11912	122	PTL86448.1	CDS	C4617_03340	DNA ligase
. 11915..12460	181	PTL86449.1	CDS	C4617_03345	guanylate kinase
. 12631..13653	340	PTL86450.1	CDS	C4617_03350	integrase
---------------------	---------	---------
ORGANISM Candidatus L	iberibact	er europaeus NZ1 acc	ession no is PSQJ	01000006.1 Protein is PTL86184.1
. cds	dir len	pid	type gene	locus gi	product
. 173..442	-89	PTL86173.1	CDS	C4617_04690	hypothetical protein
. 458..1948	-496	PTL86174.1	CDS	C4617_04695	hypothetical protein
. 1948..5412	-115	4 PTL86175.1	CDS	C4617_04700	hypothetical protein
. 5409..6725	-438	PTL86176.1	CDS	C4617_04705	hypothetical protein
. 6726..8948	-740	PTL86177.1	CDS	C4617_04710	hypothetical protein
. 8950..9438	-162	PTL86178.1	CDS	C4617_04715	hypothetical protein
. 9441..10658	-405	PTL86235.1	CDS	C4617_04720	hypothetical protein
. 11154..12923	-589	PTL86179.1	CDS	C4617_04725	hypothetical protein
. 12916..13434	-172	PTL86180.1	CDS	C4617_04730	hypothetical protein
. 13434..14477	-347	PTL86181.1	CDS	C4617_04735	hypothetical protein
. 14494..15276	-260	PTL86182.1	CDS	C4617_04740	hypothetical protein
. 15288..15539	-83	PTL86236.1	CDS	C4617_04745	hypothetical protein
. 15581..17206	-541	PTL86183.1	CDS	C4617_04750	phage tail protein
--> 17206..18759	-517	PTL86184.1	CDS	C4617_04755	terminase
. 19376..19894	-172	PTL86185.1	CDS	C4617_04760	hypothetical protein
. 20408..20944	-178	PTL86237.1	CDS	C4617_04765	transcriptional regulator
. 21343..21537	64	PTL86186.1	CDS	C4617_04770	hypothetical protein
. 22036..22764	242	PTL86187.1	CDS	C4617_04775	hypothetical protein
. 22761..23261	166	PTL86188.1	CDS	C4617_04780	hypothetical protein
. 23258..23587	109	PTL86189.1	CDS	C4617_04785	hypothetical protein
. 23584..24162	192	PTL86190.1	CDS	C4617_04790	hypothetical protein
. 24249..25076	275	PTL86191.1	CDS	C4617_04795	hypothetical protein
. 25587..25781	-		CDS	C4617_04800	hypothetical protein
. 25778..26071	-97	PTL86192.1	CDS	C4617_04805	hypothetical protein
. 26325..28679	-784	PTL86193.1	CDS	C4617_04810	DNA primase
. 28682..29008	-		CDS	C4617_04815	hypothetical protein
. 29215..29646	-143	PTL86194.1	CDS	C4617_04820	hypothetical protein
. 29643..29891	-82	PTL86195.1	CDS	C4617_04825	hypothetical protein
. 29881..30090	-69	PTL86196.1	CDS	C4617_04830	hypothetical protein
. 30315..30635	106	PTL86197.1	CDS	C4617_04835	hypothetical protein
. 30675..31079	134	PTL86198.1	CDS	C4617_04840	hypothetical protein
. 31210..32379	389	PTL86199.1	CDS	C4617_04845	hypothetical protein
. 32394..33203	269	PTL86200.1	CDS	C4617_04850	phage repressor protein
. 33190..33822	210	PTL86201.1	CDS	C4617_04855	DUF2815 domain-containing protein
. 33825..35855	676	PTL86202.1	CDS	C4617_04860	DNA polymerase
. 35852..36142	96	PTL86203.1	CDS	C4617_04865	nuclease
. 36127..37500	457	PTL86204.1	CDS	C4617_04870	hypothetical protein
. 37497..37865	122	PTL86205.1	CDS	C4617_04875	DNA ligase
. 37868..38413	181	PTL86206.1	CDS	C4617_04880	guanylate kinase
. 38422..38601	59	PTL86207.1	CDS	C4617_04885	hypothetical protein
. 38603..39658	351	PTL86208.1	CDS	C4617_04890	integrase
---------------------	---------	---------
ORGANISM Candidatus L	iberibact	er europaeus NZ1 acc	ession no is PSQJ	01000005.1 Protein is C4617_04470
. cds	dir len	pid	type gene	locus gi	product
. 20427..20696	-89	PTL86254.1	CDS	C4617_04410	hypothetical protein
. 20712..22334	-540	PTL86255.1	CDS	C4617_04415	hypothetical protein
. 22355..25153	-932	PTL86256.1	CDS	C4617_04420	hypothetical protein
. 25163..26365	-400	PTL86257.1	CDS	C4617_04425	hypothetical protein
. 26368..28692	-774	PTL86258.1	CDS	C4617_04430	hypothetical protein
. 28689..29165	-158	PTL86259.1	CDS	C4617_04435	hypothetical protein
. 29155..31326	-723	PTL86260.1	CDS	C4617_04440	hypothetical protein
. 31323..31883	-186	PTL86261.1	CDS	C4617_04445	hypothetical protein
. 31886..32887	-333	PTL86262.1	CDS	C4617_04450	hypothetical protein
. 32890..33762	-290	PTL86263.1	CDS	C4617_04455	hypothetical protein
. 33763..34029	-88	PTL86264.1	CDS	C4617_04460	hypothetical protein
. 34029..35738	-569	PTL86265.1	CDS	C4617_04465	hypothetical protein
--> 36215..37291	-		CDS	C4617_04470	terminase
. 37844..38338	-164	PTL86266.1	CDS	C4617_04475	hypothetical protein
. 38472..38909	-145	PTL86301.1	CDS	C4617_04480	hypothetical protein
. 40118..40711	-197	PTL86267.1	CDS	C4617_04485	hypothetical protein
. 40835..41563	-242	PTL86268.1	CDS	C4617_04490	hypothetical protein
---------------------	---------	---------
ZC1 prophage regions:
ORGANISM Candidatus L	iberibact	er europaeus NZ1 acc	ession no is PSQJ	01000013.1 Protein is PTL86079.1
. cds	dir len	pid	type gene	locus gi	product
. 195..533	-112	PTL86077.1	CDS	C4617_05555	hypothetical protein
. 537..2153	-538	PTL86078.1	CDS	C4617_05560	phage tail protein
--> 2150..3703	-517	PTL86079.1	CDS	C4617_05565	terminase
---------------------	---------	---------
UT prophage regions:
ORGANISM Candidatus L	iberibact	er asiaticus gxpsy a	ccession no is NC	_020549.1 Protein is WP_015453015.1
. cds	dir len	pid	type gene	locus gi	product
--> 1173699..1174802	-367	WP_015453015.1	CDS	WSI_RS05255	terminase
. 1175191..1175748	-185	WP_015453016.1	CDS	WSI_RS05260	hypothetical protein
. 1177416..1178174	-252	WP_015453017.1	CDS	WSI_RS05265	hypothetical protein
. 1178134..1178835	-233	WP_015453018.1	CDS	WSI_RS05270	hypothetical protein
. 1178861..1179358	165	WP_015453019.1	CDS	WSI_RS05275	DUF2800 domain-containing protein
. 1179363..1179959	198	WP_015453020.1	CDS	WSI_RS05280	DUF2815 family protein
. 1179962..1181989	675	WP_015453021.1	CDS	WSI_RS05285	DNA polymerase from bacteriophage origin
. 1181986..1182282	98	WP_015453022.1	CDS	WSI_RS05290	hypothetical protein
. 1182273..1183658	461	WP_015453023.1	CDS	WSI_RS05295	DEAD/DEAH box helicase
. 1183651..1184010	119	WP_015453024.1	CDS	WSI_RS05300	DNA ligase NAD-dependent
. 1184012..1184584	190	WP_015453025.1	CDS	WSI_RS05305	guanylate kinase
. 1184629..1185042	137	WP_031935107.1	CDS	WSI_RS05310	hypothetical protein
---------------------	---------	---------
ORGANISM Candidatus L	iberibact	er asiaticus psy62 a	ccession no is NC	_012985.3 Protein is WP_015453015.1
. cds	dir len	pid	type gene	locus gi	product
--> 1184862..1185965	-367	WP_015453015.1	CDS	CLIBASIA_RS05300	terminase
. 1186354..1186911	-185	WP_015453016.1	CDS	CLIBASIA_RS05305	hypothetical protein
. 1188579..1189337	-252	WP_015453017.1	CDS	CLIBASIA_RS05310	hypothetical protein
. 1189297..1189998	-233	WP_015453018.1	CDS	CLIBASIA_RS05315	hypothetical protein
. 1190024..1190521	165	WP_015453019.1	CDS	CLIBASIA_RS05320	DUF2800 domain-containing protein
. 1190526..1191122	198	WP_015453020.1	CDS	CLIBASIA_RS05325	DUF2815 family protein
. 1191125..1193152	675	WP_015824993.1	CDS	CLIBASIA_RS05330	DNA polymerase
. 1193149..1193445	98	WP_015824994.1	CDS	CLIBASIA_RS05335	nuclease
. 1193436..1194818	460	WP_040055333.1	CDS	CLIBASIA_RS05340	DEAD/DEAH box helicase
. 1194811..1195170	119	WP_015824996.1	CDS	CLIBASIA_RS05345	DNA ligase
. 1195172..1195729	185	WP_015824997.1	CDS	CLIBASIA_RS05350	hypothetical protein
---------------------	---------	---------
ORGANISM Candidatus L	iberibact	er asiaticus A4 acce	ssion no is NZ_CP	010804.2 Protein is WP_015453015.1
. cds	dir len	pid	type gene	locus gi	product
--> 1182715..1183818	-367	WP_015453015.1	CDS	CD16_RS05365	terminase
. 1184207..1184764	-185	WP_015453016.1	CDS	CD16_RS05370	hypothetical protein
. 1186432..1187190	-252	WP_015453017.1	CDS	CD16_RS05375	hypothetical protein
. 1187150..1187851	-233	WP_015453018.1	CDS	CD16_RS05380	hypothetical protein
. 1187877..1188374	165	WP_015453019.1	CDS	CD16_RS05385	DUF2800 domain-containing protein
. 1188379..1188975	198	WP_015453020.1	CDS	CD16_RS05390	DUF2815 family protein
. 1188978..1191005	675	WP_015824993.1	CDS	CD16_RS05395	DNA polymerase
. 1191002..1191298	98	WP_015824994.1	CDS	CD16_RS05400	nuclease
. 1191289..1192671	460	WP_040055333.1	CDS	CD16_RS05405	DEAD/DEAH box helicase
. 1192664..1193023	119	WP_012778351.1	CDS	CD16_RS05410	DNA ligase
. 1193025..1193597	190	WP_015453025.1	CDS	CD16_RS05415	guanylate kinase
. 1193642..1194055	137	WP_031935107.1	CDS	CD16_RS05420	hypothetical protein
---------------------	---------	---------
ORGANISM Candidatus L	iberibact	er asiaticus JXGC ac	cession no is NZ_	CP019958.1 Protein is WP_015453015.	1
. cds	dir len	pid	type gene	locus gi	product
--> 1185268..1186371	-367	WP_015453015.1	CDS	B2I23_RS05385	terminase
. 1186760..1187317	-185	WP_015453016.1	CDS	B2I23_RS05390	hypothetical protein
. 1188985..1189743	-252	WP_015453017.1	CDS	B2I23_RS05395	hypothetical protein
. 1189703..1190404	-233	WP_015453018.1	CDS	B2I23_RS05400	hypothetical protein
. 1190430..1190927	165	WP_015453019.1	CDS	B2I23_RS05405	DUF2800 domain-containing protein
. 1190932..1191528	198	WP_015453020.1	CDS	B2I23_RS05410	DUF2815 family protein
. 1191531..1193558	675	WP_015824993.1	CDS	B2I23_RS05415	DNA polymerase
. 1193555..1193851	98	WP_015824994.1	CDS	B2I23_RS05420	nuclease
. 1193842..1195227	461	WP_040215648.1	CDS	B2I23_RS05425	DEAD/DEAH box helicase
. 1195220..1195579	119	WP_012778351.1	CDS	B2I23_RS05430	DNA ligase
. 1195581..1196153	190	WP_089078516.1	CDS	B2I23_RS05435	guanylate kinase
. 1196198..1196611	137	WP_031935107.1	CDS	B2I23_RS05440	hypothetical protein
---------------------	---------	---------
ORGANISM Candidatus L	iberibact	er asiaticus Ishi1 a	ccession no is NZ	_AP014595.1 Protein is WP_045490419	0.1
. cds	dir len	pid	type gene	locus gi	product
--> 1180544..1181647	-367	WP_045490419.1	CDS	CGUJ_RS05270	terminase
. 1182036..1182593	-185	WP_015453016.1	CDS	CGUJ_RS05275	hypothetical protein
. 1184261..1185019	-252	WP_015453017.1	CDS	CGUJ_RS05280	hypothetical protein
. 1184979..1185680	-233	WP_015453018.1	CDS	CGUJ_RS05285	hypothetical protein
. 1185706..1186203	165	WP_015453019.1	CDS	CGUJ_RS05290	DUF2800 domain-containing protein
. 1186208..1186804	198	WP_015453020.1	CDS	CGUJ_RS05295	DUF2815 family protein
. 1186807..1188834	675	WP_015824993.1	CDS	CGUJ_RS05300	DNA polymerase
. 1188831..1189127	98	WP_015824994.1	CDS	CGUJ_RS05305	nuclease
. 1189118..1190500	460	WP_040055333.1	CDS	CGUJ_RS05310	DEAD/DEAH box helicase
. 1190493..1190852	119	WP_045490422.1	CDS	CGUJ_RS05315	DNA ligase
. 1..561	186	WP_012778352.1	CDS	CGUJ_RS00005	guanylate kinase
. 554..745	63	WP_012778353.1	CDS	CGUJ_RS00010	hypothetical protein
. 742..1788	348	WP_045490076.1	CDS	CGUJ_RS00015	tyrosine-type recombinase/integrase
---------------------	---------	---------
ORGANISM Candidatus L	iberibact	er asiaticus AHCA1 a	ccession no is NZ	_CP029348.1 Protein is WP_015453015	0.1
. cds	dir len	pid	type gene	locus gi	product
--> 1185334..1186437	-367	WP_015453015.1	CDS	DIC79_RS05390	terminase
. 1186825..1187382	-185	WP_015453016.1	CDS	DIC79_RS05395	hypothetical protein
. 1189050..1189808	-252	WP_015453017.1	CDS	DIC79_RS05400	hypothetical protein
. 1189768..1190469	-233	WP_015453018.1	CDS	DIC79_RS05405	hypothetical protein
. 1190495..1190992	165	WP_015453019.1	CDS	DIC79_RS05410	DUF2800 domain-containing protein
. 1190997..1191593	198	WP_015453020.1	CDS	DIC79_RS05415	DUF2815 domain-containing protein
. 1191596..1193623	675	WP_015824993.1	CDS	DIC79_RS05420	DNA polymerase
. 1193620..1193916	98	WP_015824994.1	CDS	DIC79_RS05425	nuclease
. 1193907..1195289	460	WP_040055333.1	CDS	DIC79_RS05430	ATP-dependent helicase
. 1195282..1195641	119	WP_012778351.1	CDS	DIC79_RS05435	DNA ligase
. 1195643..1196215	190	WP_015453025.1	CDS	DIC79_RS05440	guanylate kinase
---------------------	---------	---------
