# Supplementary material for: Comparative Phylogenomic Analysis Reveals Evolutionary Genomic Changes and Novel Toxin Families in Endophytic Liberibacter Pathogens
Source: Microbiol Spectr. 2021 Sep 15;9(2):e00509-21. doi: 10.1128/Spectrum.00509-21 (PMC8557891; doi:10.1128/Spectrum.00509-21)
Supplement: SUPPLEMENTAL FILE 5 — Supplemental material. Download SPECTRUM00509-21_Supp_5_seq12.xlsx, XLSX file, 0.4 MB [file spectrum00509-21_supp_5_seq12.xlsx]

## Sheet: Supplementary Data2
HMMER3	/f [3.3.2 |	Nov 2020]
NAME	EEP
LENG	281
ALPH	amino
RF	no
MM	no
CONS	yes
CS	no
MAP	yes
DATE	Thu Aug 5	20:10:05 2021
NSEQ	27
EFFN	2.41589
CKSUM	3220528531
STATS	LOCAL MSV	-11.0257 0.70	183
STATS	LOCAL VITER	BI -12.0147 0.70	183
STATS	LOCAL FORWA	RD -5.2813 0.70	183
HMM	A	C D	E	F	G	H	I	K	L	M	N	P	Q	R	S	T	V	W	Y
	m->m	m->i m->d	i->m	i->i	d->m	d->d
COMP	O 2.52045	4.13848 2.79437	2.61081	3.44353	3.0371	3.55706	2.83004	2.61	2.52495	3.84576	2.97997	3.44266	2.96174	2.8051	2.61327	2.89128	2.73319	4.39308	3.67307
	2.68618	4.42225 2.77519	2.73123	3.46354	2.40513	3.72494	3.29354	2.67741	2.69355	4.2469	2.90347	2.73739	3.18146	2.89801	2.37887	2.77519	2.98518	4.58477	3.61503
	0.2198	4.67740 1.67123	0.61958	0.77255	0	*
	1 2.35638	4.86638 3.10126	2.41261	4.10366	2.60231	3.73415	3.51698	2.54123	3.12741	3.9445	3.06333	2.97014	2.67082	3.00182	2.59202	2.41405	2.78969	5.37869	3.52311 1 a - - -
	2.68618	4.42225 2.77519	2.73123	3.46354	2.40513	3.72494	3.29354	2.67741	2.69355	4.2469	2.90347	2.73739	3.18146	2.89801	2.37887	2.77519	2.98518	4.58477	3.61503
	0.01707	4.47468 5.19702	0.61958	0.77255	0.70378	0.68262
	2 2.12462	3.94559 3.00064	2.72288	3.83994	2.94635	3.81778	2.73224	2.50209	2.64137	3.74881	2.98671	3.97854	3.03615	3.12815	2.45069	2.69089	2.69309	5.20639	3.92464 2 a - - -
	2.68618	4.42225 2.77519	2.73123	3.46354	2.40513	3.72494	3.29354	2.67741	2.69355	4.2469	2.90347	2.73739	3.18146	2.89801	2.37887	2.77519	2.98518	4.58477	3.61503
	0.01643	4.51284 5.23519	0.61958	0.77255	0.7557	0.63428
	3 1.66940	4.63367 3.32810	2.76808	3.82827	3.14787	3.84289	2.75556	2.7288	2.88036	3.7428	3.23627	3.99243	2.84601	2.57847	2.82793	2.76275	2.66926	5.20157	3.92779 3 a - - -
	2.68618	4.42225 2.77519	2.73123	3.46354	2.40513	3.72494	3.29354	2.67741	2.69355	4.2469	2.90347	2.73739	3.18146	2.89801	2.37887	2.77519	2.98518	4.58477	3.61503
	0.01643	4.51284 5.23519	0.61958	0.77255	0.34778	1.22503
	4 2.61648	5.14553 2.90158	2.29327	3.66125	2.96082	3.40835	3.46854	2.52611	3.01258	4.20079	2.64254	3.12537	2.67059	2.87109	2.24868	2.82643	3.04269	5.61193	3.80238 4 s - - -
	2.68618	4.42225 2.77519	2.73123	3.46354	2.40513	3.72494	3.29354	2.67741	2.69355	4.2469	2.90347	2.73739	3.18146	2.89801	2.37887	2.77519	2.98518	4.58477	3.61503
	0.01312	4.73577 5.45812	0.61958	0.77255	0.48576	0.9551
	5 1.58606	4.96722 2.35911	2.49499	4.20203	3.31084	3.82072	3.2113	2.62716	2.78756	4.04078	3.14673	3.48445	2.97465	3.08961	2.81933	3.01324	3.29688	5.47419	3.65038 5 a - - -
	2.68618	4.42225 2.77519	2.73123	3.46354	2.40513	3.72494	3.29354	2.67741	2.69355	4.2469	2.90347	2.73739	3.18146	2.89801	2.37887	2.77519	2.98518	4.58477	3.61503
	0.01312	4.73577 5.45812	0.61958	0.77255	0.48576	0.9551
	6 2.47313	5.25032 3.03812	1.98815	3.73925	3.00085	3.74307	4.05632	2.16877	3.17319	4.29495	2.65737	3.9479	2.29824	2.62148	2.74502	2.64636	3.63315	5.69158	4.29010 6 e - - -
	2.68618	4.42225 2.77519	2.73123	3.46354	2.40513	3.72494	3.29354	2.67741	2.69355	4.2469	2.90347	2.73739	3.18146	2.89801	2.37887	2.77519	2.98518	4.58477	3.61503
	0.01312	4.73577 5.45812	0.61958	0.77255	0.48576	0.9551
	7 2.56072	5.27150 2.63975	2.07	4.61069	3.55122	3.73869	3.55697	2.03239	3.57404	4.31383	3.02104	3.20305	2.5565	2.22233	2.74077	2.70738	3.40451	5.70748	4.30060 7 k - - -
	2.68618	4.42225 2.77519	2.73123	3.46354	2.40513	3.72494	3.29354	2.67741	2.69355	4.2469	2.90347	2.73739	3.18146	2.89801	2.37887	2.77519	2.98518	4.58477	3.61503
	0.01312	4.73577 5.45812	0.61958	0.77255	0.48576	0.9551
	8 3.70816	4.93463 5.69984	5.15234	3.63161	5.15347	5.58481	1.51523	5.03409	0.94513	3.0755	5.30331	5.29824	5.05682	5.06014	4.53994	3.93721	1.62451	5.7531	4.70643 8 l - - -
	2.68618	4.42225 2.77519	2.73123	3.46354	2.40513	3.72494	3.29354	2.67741	2.69355	4.2469	2.90347	2.73739	3.18146	2.89801	2.37887	2.77519	2.98518	4.58477	3.61503
	0.01312	4.73577 5.45812	0.61958	0.77255	0.48576	0.9551
	9 3.32691	5.52116 3.78450	3.07945	5.00592	3.98833	3.94002	4.34974	1.51714	3.77834	4.61872	3.50146	4.34675	3.06281	1.27695	3.31323	1.92639	4.00422	5.82179	4.63339 9 r - - -
	2.68618	4.42225 2.77519	2.73123	3.46354	2.40513	3.72494	3.29354	2.67741	2.69355	4.2469	2.90347	2.73739	3.18146	2.89801	2.37887	2.77519	2.98518	4.58477	3.61503
	0.01312	4.73577 5.45812	0.61958	0.77255	0.48576	0.9551
1	0 3.64808	4.85313 5.70639	5.20665	3.9273	5.20653	5.80044	1.16931	5.12334	1.47816	3.67528	5.35904	5.39011	5.26928	5.22334	4.61984	3.89536	1.20588	6.0395	4.90535 10 i - - -
	2.68618	4.42225 2.77519	2.73123	3.46354	2.40513	3.72494	3.29354	2.67741	2.69355	4.2469	2.90347	2.73739	3.18146	2.89801	2.37887	2.77519	2.98518	4.58477	3.61503
	0.01312	4.73577 5.45812	0.61958	0.77255	0.48576	0.9551
1	1 0.69860	4.54848 4.26782	3.88162	4.71607	2.81361	4.79544	4.11805	3.84827	3.82123	4.6418	3.89219	4.15584	4.10332	4.12499	2.40287	2.30792	3.15005	6.08645	4.91128 11 a - - -
	2.68618	4.42225 2.77519	2.73123	3.46354	2.40513	3.72494	3.29354	2.67741	2.69355	4.2469	2.90347	2.73739	3.18146	2.89801	2.37887	2.77519	2.98518	4.58477	3.61503
	0.01312	4.73577 5.45812	0.61958	0.77255	0.48576	0.9551
1	2 2.36200	4.58360 4.20813	3.90069	4.91646	3.37958	4.87328	4.32025	3.90369	4.02625	4.83223	3.90172	4.1667	4.16551	4.17487	1.17825	1.06476	3.69602	6.25924	5.08842 12 t - - -
	2.68618	4.42225 2.77519	2.73123	3.46354	2.40513	3.72494	3.29354	2.67741	2.69355	4.2469	2.90347	2.73739	3.18146	2.89801	2.37887	2.77519	2.98518	4.58477	3.61503
	0.01312	4.73577 5.45812	0.61958	0.77255	0.48576	0.9551
1	3 4.56129	5.62803 5.51225	5.35788	1.91264	5.1035	4.05799	4.10503	5.11666	3.2723	4.64585	4.83284	5.42124	4.95033	5.00611	4.59973	4.78977	4.10301	0.53551	2.41099 13 W - - -
	2.68618	4.42225 2.77519	2.73123	3.46354	2.40513	3.72494	3.29354	2.67741	2.69355	4.2469	2.90347	2.73739	3.18146	2.89801	2.37887	2.77519	2.98518	4.58477	3.61503
	0.01312	4.73577 5.45812	0.61958	0.77255	0.48576	0.9551
1	4 3.77348	5.65554 3.63293	3.63537	5.19897	4.05257	5.03462	5.19995	4.07941	4.74039	5.75014	0.25996	4.76616	4.37752	4.40741	3.84654	4.21725	4.71619	6.37236	5.13786 14 N - - -
	2.68618	4.42225 2.77519	2.73123	3.46354	2.40513	3.72494	3.29354	2.67741	2.69355	4.2469	2.90347	2.73739	3.18146	2.89801	2.37887	2.77519	2.98518	4.58477	3.61503
	0.01312	4.73577 5.45812	0.61958	0.77255	0.48576	0.9551
1	5 2.63370	4.31885 4.62307	4.03537	3.42986	4.07968	4.42845	1.26981	3.87998	1.73667	3.08379	4.1546	4.43989	4.06843	3.99099	2.97784	2.79794	2.31063	5.00377	3.82213 15 i - - -
	2.68618	4.42225 2.77519	2.73123	3.46354	2.40513	3.72494	3.29354	2.67741	2.69355	4.2469	2.90347	2.73739	3.18146	2.89801	2.37887	2.77519	2.98518	4.58477	3.61503
	0.01312	4.73577 5.45812	0.61958	0.77255	0.48576	0.9551
1	6 2.01130	5.12649 3.08442	1.79599	4.40911	2.95888	3.78462	3.85256	2.55439	3.40667	3.54705	2.32405	3.97785	2.90842	3.03335	2.78512	3.02002	3.48426	5.60258	3.30670 16 e - - -
	2.68618	4.42225 2.77519	2.73123	3.46354	2.40513	3.72494	3.29354	2.67741	2.69355	4.2469	2.90347	2.73739	3.18146	2.89801	2.37887	2.77519	2.98518	4.58477	3.61503
	0.01312	4.73577 5.45812	0.61958	0.77255	0.48576	0.9551
1	7 2.86970	4.73359 3.52364	2.97157	2.80602	3.77471	2.35152	3.28289	2.93503	2.94525	3.83415	1.90887	4.15881	3.26078	3.33032	3.00927	2.42927	3.03639	2.81946	3.60401 17 n - - -
	2.68618	4.42225 2.77519	2.73123	3.46354	2.40513	3.72494	3.29354	2.67741	2.69355	4.2469	2.90347	2.73739	3.18146	2.89801	2.37887	2.77519	2.98518	4.58477	3.61503
	0.01312	4.73577 5.45812	0.61958	0.77255	0.48576	0.9551
1	8 3.56576	4.91211 5.01884	4.52433	2.12794	4.62616	3.28948	2.98388	4.33156	0.69075	3.53087	4.55631	4.9118	4.43659	4.40426	3.96356	3.78852	3.0298	4.64971	3.09871 18 L - - -
	2.68618	4.42225 2.77519	2.73123	3.46354	2.40513	3.72494	3.29354	2.67741	2.69355	4.2469	2.90347	2.73739	3.18146	2.89801	2.37887	2.77519	2.98518	4.58477	3.61503
	0.01312	4.73577 5.45812	0.61958	0.77255	0.48576	0.9551
1	9 2.23843	4.87820 2.99258	2.6846	4.09013	3.24625	2.68822	3.49188	2.67338	3.12466	3.4012	3.01243	4.01992	3.01723	2.95375	2.2759	2.50965	2.89785	4.15886	3.12413 19 a - - -
	2.68618	4.42225 2.77519	2.73123	3.46354	2.40513	3.72494	3.29354	2.67741	2.69355	4.2469	2.90347	2.73739	3.18146	2.89801	2.37887	2.77519	2.98518	4.58477	3.61503
	0.01312	4.73577 5.45812	0.61958	0.77255	0.48576	0.9551
2	0 2.50373	5.23482 2.16282	1.91757	4.55426	3.55983	2.81062	4.02406	2.50311	3.24279	4.28299	3.03709	3.95656	2.86083	2.99218	2.10103	3.01571	3.61207	4.37206	4.28567 20 e - - -
	2.68618	4.42225 2.77519	2.73123	3.46354	2.40513	3.72494	3.29354	2.67741	2.69355	4.2469	2.90347	2.73739	3.18146	2.89801	2.37887	2.77519	2.98518	4.58477	3.61503
	0.01312	4.73577 5.45812	0.61958	0.77255	0.48576	0.9551
2	1 2.77755	5.25908 2.81343	1.8208	4.59247	2.93857	3.74281	3.70583	1.89486	3.55902	4.30309	3.02634	3.94798	2.58061	2.79929	2.74526	2.66402	2.96047	5.69844	4.29522 21 e - - -
	2.68618	4.42225 2.77519	2.73123	3.46354	2.40513	3.72494	3.29354	2.67741	2.69355	4.2469	2.90347	2.73739	3.18146	2.89801	2.37887	2.77519	2.98518	4.58477	3.61503
	0.01312	4.73577 5.45812	0.61958	0.77255	0.48576	0.9551
2	2 2.32251	5.21506 2.54937	1.90681	4.53032	3.56135	3.75628	3.13635	2.50633	3.50829	4.26557	2.71712	3.05972	2.86397	2.99414	2.20045	3.01205	3.19634	5.66777	4.27537 22 e - - -
	2.68618	4.42225 2.77519	2.73123	3.46354	2.40513	3.72494	3.29354	2.67741	2.69355	4.2469	2.90347	2.73739	3.18146	2.89801	2.37887	2.77519	2.98518	4.58477	3.61503
	0.01312	4.73577 5.45812	0.61958	0.77255	0.48576	0.9551
2	3 2.99456	5.45943 2.58111	2.31007	4.78885	1.21784	3.92154	4.26618	2.73307	3.76933	4.55044	2.86761	3.55471	3.04781	2.59539	2.94487	3.24432	3.85133	5.92584	4.50765 23 g - - -
	2.6859	4.42055 2.77384	2.73122	3.4637	2.4053	3.72626	3.293	2.67749	2.69368	4.24822	2.90419	2.73653	3.18257	2.8974	2.37957	2.77554	2.98605	4.57782	3.6151
	1.11509	1.19716 0.99408	2.52202	0.0837	0.48576	0.9551
2	4 2.62500	3.53673 3.35744	2.79344	3.10945	3.0971	3.38374	2.97321	2.7611	2.66857	3.54658	2.96577	3.41338	3.07939	2.84657	2.55788	2.65774	2.51331	5.01651	3.15890 86 v - - -
	2.68618	4.42225 2.77519	2.73123	3.46354	2.40513	3.72494	3.29354	2.67741	2.69355	4.2469	2.90347	2.73739	3.18146	2.89801	2.37887	2.77519	2.98518	4.58477	3.61503
	0.02077	4.28037 5.00272	0.61958	0.77255	0.59888	0.79724
2	5 2.36823	5.08351 2.74638	2.2144	4.37819	3.14321	3.06564	3.8301	2.21919	3.11635	3.75771	2.73213	3.89021	2.80696	2.93206	2.51065	2.93401	2.76852	5.54757	3.64377 87 e - - -
	2.68618	4.42225 2.77519	2.73123	3.46354	2.40513	3.72494	3.29354	2.67741	2.69355	4.2469	2.90347	2.73739	3.18146	2.89801	2.37887	2.77519	2.98518	4.58477	3.61503
	0.01633	4.51859 5.24094	0.61958	0.77255	0.83827	0.56644
2	6 2.32533	5.06071 2.82235	2.4618	4.34793	3.50234	3.6984	3.79448	2.1745	3.01677	4.11841	2.65278	2.80032	2.8182	2.9418	2.39825	2.54264	3.42014	5.53102	3.44163 88 k - - -
	2.68618	4.42225 2.77519	2.73123	3.46354	2.40513	3.72494	3.29354	2.67741	2.69355	4.2469	2.90347	2.73739	3.18146	2.89801	2.37887	2.77519	2.98518	4.58477	3.61503
	0.01633	4.51859 5.24094	0.61958	0.77255	0.7221	0.66501
2	7 2.71575	4.24402 4.00892	3.42857	2.4848	2.81625	4.07773	2.20626	3.33155	1.87448	3.35484	3.70073	3.58787	3.14986	3.05423	3.06333	2.94775	2.31092	4.84935	3.64896 89 l - - -
	2.68618	4.42225 2.77519	2.73123	3.46354	2.40513	3.72494	3.29354	2.67741	2.69355	4.2469	2.90347	2.73739	3.18146	2.89801	2.37887	2.77519	2.98518	4.58477	3.61503
	0.01565	4.56117 5.28352	0.61958	0.77255	0.78353	0.61026
2	8 2.34974	4.76037 3.22784	2.66786	3.61393	2.87205	3.80178	3.35357	2.50821	2.60443	3.84397	3.16425	2.779	2.9924	2.41164	2.43876	2.94789	3.07025	3.87957	3.99304 90 a - - -
	2.68618	4.42225 2.77519	2.73123	3.46354	2.40513	3.72494	3.29354	2.67741	2.69355	4.2469	2.90347	2.73739	3.18146	2.89801	2.37887	2.77519	2.98518	4.58477	3.61503
	0.01565	4.56117 5.28352	0.61958	0.77255	0.39169	1.12675
2	9 2.76657	5.19222 2.89865	2.15379	4.50349	2.96881	3.74473	3.61857	1.85361	3.13995	3.68692	3.03594	3.5582	2.51352	2.55763	2.74595	2.99771	3.16991	4.05941	4.25625 91 k - - -
	2.68618	4.42225 2.77519	2.73123	3.46354	2.40513	3.72494	3.29354	2.67741	2.69355	4.2469	2.90347	2.73739	3.18146	2.89801	2.37887	2.77519	2.98518	4.58477	3.61503
	0.01345	4.71159 5.43394	0.61958	0.77255	0.45547	1.00553
3	0 2.63222	5.19409 2.68359	2.50594	4.50313	2.2808	3.75621	3.37908	2.50736	3.4843	4.24545	2.40711	2.93035	2.86596	2.51373	2.62264	2.76385	3.56544	5.65011	3.62715 92 g - - -
	2.68618	4.42225 2.77519	2.73123	3.46354	2.40513	3.72494	3.29354	2.67741	2.69355	4.2469	2.90347	2.73739	3.18146	2.89801	2.37887	2.77519	2.98518	4.58477	3.61503
	0.01312	4.73577 5.45812	0.61958	0.77255	0.48576	0.9551
3	1 2.26477	2.99861 3.21754	2.65904	4.151	2.70812	3.48829	3.25712	2.4634	3.17907	4.00259	3.1703	4.01138	2.99518	2.46861	2.10361	2.75683	3.25006	5.44018	4.11831 93 s - - -
	2.68618	4.42225 2.77519	2.73123	3.46354	2.40513	3.72494	3.29354	2.67741	2.69355	4.2469	2.90347	2.73739	3.18146	2.89801	2.37887	2.77519	2.98518	4.58477	3.61503
	0.01312	4.73577 5.45812	0.61958	0.77255	0.48576	0.9551
3	2 2.43157	4.76246 3.33892	2.58481	3.44235	3.66444	3.15026	2.85917	2.56406	2.7918	3.84955	3.26385	3.00059	2.87203	2.61532	2.88191	2.72812	2.27263	5.30466	3.56812 94 v - - -
	2.68618	4.42225 2.77519	2.73123	3.46354	2.40513	3.72494	3.29354	2.67741	2.69355	4.2469	2.90347	2.73739	3.18146	2.89801	2.37887	2.77519	2.98518	4.58477	3.61503
	0.01312	4.73577 5.45812	0.61958	0.77255	0.48576	0.9551
3	3 2.09288	4.55696 3.22174	3.00692	3.70283	3.40377	3.4145	2.21288	2.82994	2.58117	3.65703	3.43588	2.78042	3.03222	3.34493	2.97371	3.01119	2.35328	3.79229	3.88598 95 a - - -
	2.68618	4.42225 2.77519	2.73123	3.46354	2.40513	3.72494	3.29354	2.67741	2.69355	4.2469	2.90347	2.73739	3.18146	2.89801	2.37887	2.77519	2.98518	4.58477	3.61503
	0.01312	4.73577 5.45812	0.61958	0.77255	0.48576	0.9551
3	4 3.67447	5.55768 4.26726	3.5696	4.22908	4.2406	4.14887	4.34307	2.48812	3.76455	4.747	3.88599	4.62999	3.40266	0.54274	3.71227	3.85255	4.08941	5.49483	3.10776 96 R - - -
	2.68618	4.42225 2.77519	2.73123	3.46354	2.40513	3.72494	3.29354	2.67741	2.69355	4.2469	2.90347	2.73739	3.18146	2.89801	2.37887	2.77519	2.98518	4.58477	3.61503
	0.01312	4.73577 5.45812	0.61958	0.77255	0.48576	0.9551
3	5 2.60029	5.28267 2.60746	1.96369	4.62016	3.55334	3.74796	4.10176	2.16243	3.3334	4.32614	2.80127	3.95159	2.54253	2.98111	2.6079	1.97443	3.66939	5.71922	4.31116 97 e - - -
	2.68618	4.42225 2.77519	2.73123	3.46354	2.40513	3.72494	3.29354	2.67741	2.69355	4.2469	2.90347	2.73739	3.18146	2.89801	2.37887	2.77519	2.98518	4.58477	3.61503
	0.01312	4.73577 5.45812	0.61958	0.77255	0.48576	0.9551
3	6 2.22469	5.24112 2.06469	2.1167	3.674	3.55554	3.74524	3.46894	2.26759	3.53846	4.2868	2.86945	3.45162	2.84793	2.78783	2.57689	2.87569	3.62176	5.68507	4.28546 98 d - - -
	2.68618	4.42225 2.77519	2.73123	3.46354	2.40513	3.72494	3.29354	2.67741	2.69355	4.2469	2.90347	2.73739	3.18146	2.89801	2.37887	2.77519	2.98518	4.58477	3.61503
	0.01312	4.73577 5.45812	0.61958	0.77255	0.48576	0.9551
3	7 2.01466	5.25426 2.82421	2.15299	4.58363	3.55733	3.75433	4.05772	2.49927	3.55417	4.30313	2.31884	3.9558	2.85771	2.47457	2.11878	3.0188	3.294	5.69988	4.29888 99 a - - -
	2.68618	4.42225 2.77519	2.73123	3.46354	2.40513	3.72494	3.29354	2.67741	2.69355	4.2469	2.90347	2.73739	3.18146	2.89801	2.37887	2.77519	2.98518	4.58477	3.61503
	0.01312	4.73577 5.45812	0.61958	0.77255	0.48576	0.9551
3	8 2.82950	5.99249 0.60776	2.53783	5.3668	3.63762	4.27303	4.91177	3.36069	4.40491	5.2861	3.12538	4.30495	2.89964	3.98868	3.30992	3.75323	4.45441	6.56399	5.02201 100 D - - -
	2.68618	4.42225 2.77519	2.73123	3.46354	2.40513	3.72494	3.29354	2.67741	2.69355	4.2469	2.90347	2.73739	3.18146	2.89801	2.37887	2.77519	2.98518	4.58477	3.61503
	0.01312	4.73577 5.45812	0.61958	0.77255	0.48576	0.9551
3	9 3.55533	4.87589 4.99515	4.54224	1.72232	4.53714	3.12719	3.34317	4.37109	2.03598	3.97723	4.40349	4.86521	4.40599	4.40628	3.86364	3.77926	2.70451	4.23801	1.06013 101 y - - -
	2.68618	4.42225 2.77519	2.73123	3.46354	2.40513	3.72494	3.29354	2.67741	2.69355	4.2469	2.90347	2.73739	3.18146	2.89801	2.37887	2.77519	2.98518	4.58477	3.61503
	0.01312	4.73577 5.45812	0.61958	0.77255	0.48576	0.9551
4	0 2.28056	5.27130 2.43584	2.03306	4.60921	3.5524	3.74119	4.08987	2.24981	3.57322	4.31418	3.02262	3.94672	2.5204	2.43014	2.74369	2.41538	3.18793	5.70793	4.30165 102 e - - -
	2.68618	4.42225 2.77519	2.73123	3.46354	2.40513	3.72494	3.29354	2.67741	2.69355	4.2469	2.90347	2.73739	3.18146	2.89801	2.37887	2.77519	2.98518	4.58477	3.61503
	0.01312	4.73577 5.45812	0.61958	0.77255	0.48576	0.9551
4	1 2.47707	4.91565 2.95821	2.48687	4.13652	3.63456	3.8388	2.37188	2.31769	2.23612	3.99238	3.1852	4.02295	3.00595	2.14722	2.84486	3.01991	3.23603	5.42944	4.11366 103 r - - -
	2.68618	4.42225 2.77519	2.73123	3.46354	2.40513	3.72494	3.29354	2.67741	2.69355	4.2469	2.90347	2.73739	3.18146	2.89801	2.37887	2.77519	2.98518	4.58477	3.61503
	0.01312	4.73577 5.45812	0.61958	0.77255	0.48576	0.9551
4	2 2.61072	4.31492 4.48502	3.89407	3.36773	4.01768	4.32802	1.78982	3.17704	1.24189	3.35948	4.04964	4.375	3.93903	3.85777	3.31724	3.11543	2.45855	4.93454	3.22888 104 l - - -
	2.68618	4.42225 2.77519	2.73123	3.46354	2.40513	3.72494	3.29354	2.67741	2.69355	4.2469	2.90347	2.73739	3.18146	2.89801	2.37887	2.77519	2.98518	4.58477	3.61503
	0.01312	4.73577 5.45812	0.61958	0.77255	0.48576	0.9551
4	3 2.29359	5.24694 3.11921	2.55392	4.57842	3.33529	3.77292	4.03386	1.93511	3.53685	4.30054	3.08736	3.99484	2.36011	1.83379	2.5904	3.05663	3.19151	5.68279	4.31061 105 r - - -
	2.68618	4.42225 2.77519	2.73123	3.46354	2.40513	3.72494	3.29354	2.67741	2.69355	4.2469	2.90347	2.73739	3.18146	2.89801	2.37887	2.77519	2.98518	4.58477	3.61503
	0.01312	4.73577 5.45812	0.61958	0.77255	0.48576	0.9551
4	4 2.64743	4.19062 2.50971	2.48512	4.56771	2.99606	3.74433	3.47072	1.84947	3.53829	3.8386	2.74086	3.94839	2.63302	2.55038	2.45144	2.77082	3.62166	5.68452	4.28491 106 k - - -
	2.68618	4.42225 2.77519	2.73123	3.46354	2.40513	3.72494	3.29354	2.67741	2.69355	4.2469	2.90347	2.73739	3.18146	2.89801	2.37887	2.77519	2.98518	4.58477	3.61503
	0.01312	4.73577 5.45812	0.61958	0.77255	0.48576	0.9551
4	5 2.78723	4.27298 4.21565	3.63018	3.05622	3.88331	3.47551	2.16333	3.51362	2.32884	3.38725	3.85024	4.25317	3.73992	3.28975	2.84273	2.75481	2.36388	4.87414	1.66833 107 y - - -
	2.68618	4.42225 2.77519	2.73123	3.46354	2.40513	3.72494	3.29354	2.67741	2.69355	4.2469	2.90347	2.73739	3.18146	2.89801	2.37887	2.77519	2.98518	4.58477	3.61503
	0.01312	4.73577 5.45812	0.61958	0.77255	0.48576	0.9551
4	6 1.58126	4.37305 4.34719	3.76868	3.48671	4.02414	4.34854	1.9014	3.12573	1.76161	3.45929	3.996	4.38893	3.88469	3.84062	3.31742	3.14051	2.22782	5.04494	3.85347 108 a - - -
	2.68618	4.42225 2.77519	2.73123	3.46354	2.40513	3.72494	3.29354	2.67741	2.69355	4.2469	2.90347	2.73739	3.18146	2.89801	2.37887	2.77519	2.98518	4.58477	3.61503
	0.01312	4.73577 5.45812	0.61958	0.77255	0.48576	0.9551
4	7 2.40629	5.22514 2.67666	2.24226	3.77101	3.55788	3.74764	4.01491	2.2824	3.16006	3.86888	2.73396	3.95076	2.45426	2.64214	2.20784	3.00571	2.93994	5.6727	4.27698 109 s - - -
	2.68618	4.42225 2.77519	2.73123	3.46354	2.40513	3.72494	3.29354	2.67741	2.69355	4.2469	2.90347	2.73739	3.18146	2.89801	2.37887	2.77519	2.98518	4.58477	3.61503
	0.01312	4.73577 5.45812	0.61958	0.77255	0.48576	0.9551
4	8 2.48038	5.28117 2.63154	2.0557	4.62422	3.16468	3.73675	4.10872	2.23493	3.58552	3.76871	2.76897	3.94288	2.43374	2.32128	2.39754	2.81407	3.67074	5.71496	4.30526 110 e - - -
	2.68618	4.42225 2.77519	2.73123	3.46354	2.40513	3.72494	3.29354	2.67741	2.69355	4.2469	2.90347	2.73739	3.18146	2.89801	2.37887	2.77519	2.98518	4.58477	3.61503
	0.01312	4.73577 5.45812	0.61958	0.77255	0.48576	0.9551
4	9 2.78994	4.25474 4.29542	3.70656	3.06239	3.89964	4.20551	2.05468	3.57805	1.37384	3.00671	3.33374	4.26802	3.20633	3.74426	2.92113	2.76605	2.50085	4.86747	3.67775 111 l - - -
	2.68618	4.42225 2.77519	2.73123	3.46354	2.40513	3.72494	3.29354	2.67741	2.69355	4.2469	2.90347	2.73739	3.18146	2.89801	2.37887	2.77519	2.98518	4.58477	3.61503
	0.01312	4.73577 5.45812	0.61958	0.77255	0.48576	0.9551
5	0 2.58056	5.24283 1.83553	2.48758	4.56851	3.13327	3.31115	3.52166	2.22889	3.03361	4.28903	2.40593	3.95196	2.85165	2.76846	2.75069	3.01082	3.6231	5.68692	4.28800 112 d - - -
	2.68617	4.42238 2.77486	2.73124	3.46367	2.40515	3.72507	3.29367	2.67714	2.69334	4.24703	2.90359	2.73752	3.18101	2.89813	2.379	2.77532	2.98531	4.5849	3.61516
	0.14882	2.00979 5.45812	1.05237	0.42941	0.48576	0.9551
5	1 1.03559	4.55758 4.06128	3.61999	4.38431	3.47241	4.56061	3.71644	3.58631	3.46271	4.32288	3.78174	1.98048	3.86793	3.89806	2.50295	3.11981	2.31662	5.78772	4.58133 117 a - - -
	2.68618	4.42225 2.77519	2.73123	3.46354	2.40513	3.72494	3.29354	2.67741	2.69355	4.2469	2.90347	2.73739	3.18146	2.89801	2.37887	2.77519	2.98518	4.58477	3.61503
	0.01312	4.73577 5.45812	0.61958	0.77255	0.48576	0.9551
5	2 3.58469	6.29079 0.55771	2.24639	5.60632	2.86465	4.33553	5.19874	3.5229	4.64625	5.55908	3.1144	4.35492	3.52434	4.23662	3.41305	3.91207	4.71375	6.7853	5.18012 118 D - - -
	2.68618	4.42225 2.77519	2.73123	3.46354	2.40513	3.72494	3.29354	2.67741	2.69355	4.2469	2.90347	2.73739	3.18146	2.89801	2.37887	2.77519	2.98518	4.58477	3.61503
	0.01312	4.73577 5.45812	0.61958	0.77255	0.48576	0.9551
5	3 3.65088	4.83926 5.74175	5.27717	4.14565	5.29113	6.02706	0.83966	5.2226	2.29133	3.87166	5.44524	5.48644	5.45686	5.38153	4.7309	3.90867	1.13587	6.29736	5.09638 119 i - - -
	2.68618	4.42225 2.77519	2.73123	3.46354	2.40513	3.72494	3.29354	2.67741	2.69355	4.2469	2.90347	2.73739	3.18146	2.89801	2.37887	2.77519	2.98518	4.58477	3.61503
	0.01312	4.73577 5.45812	0.61958	0.77255	0.48576	0.9551
5	4 3.19034	4.50979 5.12327	4.54656	3.14688	4.46734	4.83401	1.293	4.38049	2.00971	3.47308	4.60236	4.77669	4.51842	4.4302	3.80127	3.42647	1.28108	5.26806	3.27428 120 v - - -
	2.68618	4.42225 2.77519	2.73123	3.46354	2.40513	3.72494	3.29354	2.67741	2.69355	4.2469	2.90347	2.73739	3.18146	2.89801	2.37887	2.77519	2.98518	4.58477	3.61503
	0.01312	4.73577 5.45812	0.61958	0.77255	0.48576	0.9551
5	5 1.42871	3.50736 3.94647	3.38539	2.92334	2.6768	4.16356	2.94597	3.31465	2.43184	3.58218	3.68733	4.18835	3.58488	3.60141	2.58627	2.6476	2.72125	5.0687	3.85840 121 a - - -
	2.68618	4.42225 2.77519	2.73123	3.46354	2.40513	3.72494	3.29354	2.67741	2.69355	4.2469	2.90347	2.73739	3.18146	2.89801	2.37887	2.77519	2.98518	4.58477	3.61503
	0.01312	4.73577 5.45812	0.61958	0.77255	0.48576	0.9551
5	6 3.93364	5.16698 5.79191	5.20995	1.73685	5.25379	5.44042	2.63922	5.06506	0.67892	2.8711	5.37741	5.31022	4.94009	5.01587	4.62835	4.13427	2.60775	5.48769	4.41668 122 L - - -
	2.68618	4.42225 2.77519	2.73123	3.46354	2.40513	3.72494	3.29354	2.67741	2.69355	4.2469	2.90347	2.73739	3.18146	2.89801	2.37887	2.77519	2.98518	4.58477	3.61503
	0.01312	4.73577 5.45812	0.61958	0.77255	0.48576	0.9551
5	7 3.99970	5.81362 3.90287	3.75434	5.12534	4.24721	4.88343	5.0056	3.53398	4.39658	5.48034	4.19151	4.85859	0.2733	3.76323	4.05077	4.33551	4.69377	6.2368	5.06278 123 Q - - -
	2.68618	4.42225 2.77519	2.73123	3.46354	2.40513	3.72494	3.29354	2.67741	2.69355	4.2469	2.90347	2.73739	3.18146	2.89801	2.37887	2.77519	2.98518	4.58477	3.61503
	0.01312	4.73577 5.45812	0.61958	0.77255	0.48576	0.9551
5	8 4.07179	6.10399 3.27350	0.25085	5.62482	4.12008	4.89117	5.30639	3.9264	4.79331	5.82053	3.84768	4.78541	4.14567	4.37052	4.00676	4.40985	4.92369	6.59171	5.45647 124 E - - -
	2.68618	4.42225 2.77519	2.73123	3.46354	2.40513	3.72494	3.29354	2.67741	2.69355	4.2469	2.90347	2.73739	3.18146	2.89801	2.37887	2.77519	2.98518	4.58477	3.61503
	0.01312	4.73577 5.45812	0.61958	0.77255	0.48576	0.9551
5	9 2.80033	4.59866 5.24966	4.69618	3.75719	4.66381	5.11199	1.66369	4.55957	2.2172	2.17725	4.79245	4.95643	4.73063	4.64618	4.01443	3.55027	1.0303	5.55501	4.38186 125 v - - -
	2.68618	4.42225 2.77519	2.73123	3.46354	2.40513	3.72494	3.29354	2.67741	2.69355	4.2469	2.90347	2.73739	3.18146	2.89801	2.37887	2.77519	2.98518	4.58477	3.61503
	0.01312	4.73577 5.45812	0.61958	0.77255	0.48576	0.9551
6	0 3.10923	5.67756 2.09106	1.58733	5.00449	1.85753	3.99644	4.51519	2.88263	3.9871	4.77019	2.79634	4.12948	3.12737	3.43425	2.0216	3.3704	4.0679	6.12789	4.65787 126 e - - -
	2.68618	4.42225 2.77519	2.73123	3.46354	2.40513	3.72494	3.29354	2.67741	2.69355	4.2469	2.90347	2.73739	3.18146	2.89801	2.37887	2.77519	2.98518	4.58477	3.61503
	0.01312	4.73577 5.45812	0.61958	0.77255	0.48576	0.9551
6	1 2.88773	5.26025 2.64198	2.59156	4.75202	2.24946	3.95084	4.22949	2.76755	3.7462	4.51674	1.81053	4.0534	3.07713	3.2684	1.71985	2.70267	3.78288	5.90598	4.50493 127 s - - -
	2.68618	4.42225 2.77519	2.73123	3.46354	2.40513	3.72494	3.29354	2.67741	2.69355	4.2469	2.90347	2.73739	3.18146	2.89801	2.37887	2.77519	2.98518	4.58477	3.61503
	0.01312	4.73577 5.45812	0.61958	0.77255	0.48576	0.9551
6	2 2.06208	4.92125 3.21331	1.93099	4.14702	3.33412	3.83238	3.55444	2.64953	2.91518	3.99988	3.16945	2.90324	2.99604	3.10564	2.82903	2.64896	3.01718	5.4381	2.80267 128 e - - -
	2.68618	4.42225 2.77519	2.73123	3.46354	2.40513	3.72494	3.29354	2.67741	2.69355	4.2469	2.90347	2.73739	3.18146	2.89801	2.37887	2.77519	2.98518	4.58477	3.61503
	0.01312	4.73577 5.45812	0.61958	0.77255	0.48576	0.9551
6	3 2.11839	5.23606 2.66935	1.95807	3.96608	3.01501	3.74693	4.03196	2.33893	2.90383	4.28246	2.66178	3.54329	2.85049	2.9801	2.578	2.77626	3.61551	5.6815	4.28323 129 e - - -
	2.68618	4.42225 2.77519	2.73123	3.46354	2.40513	3.72494	3.29354	2.67741	2.69355	4.2469	2.90347	2.73739	3.18146	2.89801	2.37887	2.77519	2.98518	4.58477	3.61503
	0.03762	4.73577 3.57024	0.61958	0.77255	0.48576	0.9551
6	4 0.28181	4.85584 4.56497	4.48137	5.13857	3.64624	5.35929	4.42594	4.52718	4.2523	5.2303	4.34258	4.46246	4.78495	4.65552	3.2228	3.55868	3.90127	6.44979	5.39512 130 A - - -
	2.68618	4.42225 2.77519	2.73123	3.46354	2.40513	3.72494	3.29354	2.67741	2.69355	4.2469	2.90347	2.73739	3.18146	2.89801	2.37887	2.77519	2.98518	4.58477	3.61503
	0.01345	4.71159 5.43394	0.61958	0.77255	0.45547	1.00553
6	5 1.88451	4.58250 5.15993	4.60902	3.77965	4.61	5.06643	1.5275	4.47958	1.77654	3.64811	4.7246	4.91925	4.67007	4.58969	3.95786	3.52104	1.35307	5.55044	4.36722 131 v - - -
	2.68618	4.42225 2.77519	2.73123	3.46354	2.40513	3.72494	3.29354	2.67741	2.69355	4.2469	2.90347	2.73739	3.18146	2.89801	2.37887	2.77519	2.98518	4.58477	3.61503
	0.01312	4.73577 5.45812	0.61958	0.77255	0.48576	0.9551
6	6 2.27792	5.25076 3.05326	2.2183	4.58097	3.26749	3.09826	4.05252	1.98474	3.54712	4.29641	2.84948	3.9571	2.85126	2.03334	2.60142	3.01676	3.63363	4.0918	4.29425 132 k - - -
	2.68618	4.42225 2.77519	2.73123	3.46354	2.40513	3.72494	3.29354	2.67741	2.69355	4.2469	2.90347	2.73739	3.18146	2.89801	2.37887	2.77519	2.98518	4.58477	3.61503
	0.01312	4.73577 5.45812	0.61958	0.77255	0.48576	0.9551
6	7 2.60645	5.26918 2.76758	2.20565	3.78097	3.56855	3.30562	4.07755	1.96733	3.56629	4.31425	3.04139	3.9625	2.85394	1.69587	2.76489	3.02658	3.65486	5.70391	4.30729 133 r - - -
	2.68618	4.42225 2.77519	2.73123	3.46354	2.40513	3.72494	3.29354	2.67741	2.69355	4.2469	2.90347	2.73739	3.18146	2.89801	2.37887	2.77519	2.98518	4.58477	3.61503
	0.01312	4.73577 5.45812	0.61958	0.77255	0.48576	0.9551
6	8 3.04030	4.74826 5.56638	5.07066	4.07822	5.06346	5.69301	1.08832	4.98816	2.11598	3.84849	5.20771	5.30846	5.21357	5.12676	4.46601	3.77948	1.03503	6.07017	4.86721 134 v - - -
	2.68618	4.42225 2.77519	2.73123	3.46354	2.40513	3.72494	3.29354	2.67741	2.69355	4.2469	2.90347	2.73739	3.18146	2.89801	2.37887	2.77519	2.98518	4.58477	3.61503
	0.01312	4.73577 5.45812	0.61958	0.77255	0.48576	0.9551
6	9 3.13747	4.50348 4.94613	4.35111	1.30749	4.31895	4.60374	2.23966	4.17546	1.49237	2.97198	4.42471	4.63187	4.28927	4.22395	3.10756	3.36536	2.56992	5.03451	3.84321 135 f - - -
	2.68618	4.42225 2.77519	2.73123	3.46354	2.40513	3.72494	3.29354	2.67741	2.69355	4.2469	2.90347	2.73739	3.18146	2.89801	2.37887	2.77519	2.98518	4.58477	3.61503
	0.01278	4.76171 5.48406	0.61958	0.77255	0.48576	0.9551
7	0 2.81016	4.95248 2.57932	2.72834	4.29499	3.08784	3.93933	3.20953	2.77145	3.32488	4.14678	3.22696	1.39934	3.10475	3.22905	2.61051	3.07751	3.0011	5.57941	4.25435 136 p - - -
	2.68618	4.42225 2.77519	2.73123	3.46354	2.40513	3.72494	3.29354	2.67741	2.69355	4.2469	2.90347	2.73739	3.18146	2.89801	2.37887	2.77519	2.98518	4.58477	3.61503
	0.04795	4.76171 3.26316	0.61958	0.77255	0.48576	0.9551
7	1 2.38509	5.27837 2.39326	1.82088	4.61541	3.15618	3.74638	4.09675	2.40721	3.58073	4.32286	2.67257	2.8665	2.84645	2.98242	2.60226	2.77395	3.27692	5.71645	4.30833 137 e - - -
	2.68618	4.42225 2.77519	2.73123	3.46354	2.40513	3.72494	3.29354	2.67741	2.69355	4.2469	2.90347	2.73739	3.18146	2.89801	2.37887	2.77519	2.98518	4.58477	3.61503
	0.18023	4.72700 1.85747	0.61958	0.77255	0.44264	1.02817
7	2 2.57864	5.22665 1.91337	2.43228	4.56118	3.14257	3.70323	4.04035	2.29134	3.52768	4.2715	2.68284	3.45984	2.52738	2.79207	2.36852	2.97172	3.22818	5.66599	4.26015 138 d - - -
	2.68618	4.42225 2.77519	2.73123	3.46354	2.40513	3.72494	3.29354	2.67741	2.69355	4.2469	2.90347	2.73739	3.18146	2.89801	2.37887	2.77519	2.98518	4.58477	3.61503
	0.015	4.60319 5.32554	0.61958	0.77255	0.34283	1.23705
7	3 2.58835	5.27238 2.43259	2.03843	4.60763	2.94805	3.75027	3.72138	2.0797	3.57349	4.3158	3.03255	3.95516	2.58768	2.98048	2.41807	2.52684	3.07787	5.711	4.30587 139 e - - -
	2.68618	4.42225 2.77519	2.73123	3.46354	2.40513	3.72494	3.29354	2.67741	2.69355	4.2469	2.90347	2.73739	3.18146	2.89801	2.37887	2.77519	2.98518	4.58477	3.61503
	0.01278	4.76171 5.48406	0.61958	0.77255	0.48576	0.9551
7	4 4.26661	5.42461 5.34263	5.07434	2.11735	3.31149	3.94655	4.02511	4.88849	3.38123	4.60018	4.65377	5.28714	4.75311	4.83653	4.35838	4.4792	3.90665	1.4431	0.88344 140 y - - -
	2.68618	4.42225 2.77519	2.73123	3.46354	2.40513	3.72494	3.29354	2.67741	2.69355	4.2469	2.90347	2.73739	3.18146	2.89801	2.37887	2.77519	2.98518	4.58477	3.61503
	0.01278	4.76171 5.48406	0.61958	0.77255	0.48576	0.9551
7	5 2.41282	4.42435 2.14425	2.127	4.60387	3.56135	2.93042	4.0825	2.35084	3.57009	4.31276	2.60876	3.95468	2.73768	2.82713	2.75102	2.63278	3.26649	5.70831	3.78447 141 e - - -
	2.68618	4.42225 2.77519	2.73123	3.46354	2.40513	3.72494	3.29354	2.67741	2.69355	4.2469	2.90347	2.73739	3.18146	2.89801	2.37887	2.77519	2.98518	4.58477	3.61503
	0.01278	4.76171 5.48406	0.61958	0.77255	0.48576	0.9551
7	6 2.80061	3.06599 4.71274	4.10127	3.05299	3.96531	4.2966	1.49387	3.89787	2.01268	3.07557	4.11057	3.56912	4.03883	3.92457	2.91477	3.03283	2.06148	3.70756	3.62815 142 i - - -
	2.68618	4.42225 2.77519	2.73123	3.46354	2.40513	3.72494	3.29354	2.67741	2.69355	4.2469	2.90347	2.73739	3.18146	2.89801	2.37887	2.77519	2.98518	4.58477	3.61503
	0.01278	4.76171 5.48406	0.61958	0.77255	0.48576	0.9551
7	7 2.79335	4.33837 4.03858	2.73881	2.51022	3.85656	3.19478	1.96704	3.37205	2.18984	3.45023	3.23983	4.22936	3.6255	3.6213	2.83092	2.75888	2.10482	4.94208	3.73879 143 i - - -
	2.68618	4.42225 2.77519	2.73123	3.46354	2.40513	3.72494	3.29354	2.67741	2.69355	4.2469	2.90347	2.73739	3.18146	2.89801	2.37887	2.77519	2.98518	4.58477	3.61503
	0.01278	4.76171 5.48406	0.61958	0.77255	0.48576	0.9551
7	8 2.57221	4.18940 4.65396	4.04597	2.38134	3.29208	4.2832	2.17477	3.85425	1.78722	3.0073	4.08178	4.31998	4.00558	3.90048	2.90734	3.02995	2.06571	4.80964	2.52641 144 l - - -
	2.68618	4.42225 2.77519	2.73123	3.46354	2.40513	3.72494	3.29354	2.67741	2.69355	4.2469	2.90347	2.73739	3.18146	2.89801	2.37887	2.77519	2.98518	4.58477	3.61503
	0.01278	4.76171 5.48406	0.61958	0.77255	0.48576	0.9551
7	9 2.44371	3.59946 3.46352	2.51246	4.35014	3.16132	4.08917	3.76234	2.93935	3.39507	4.2155	3.37364	4.07303	3.27268	3.37056	1.20718	2.26115	3.38654	5.6525	4.35783 145 s - - -
	2.68618	4.42225 2.77519	2.73123	3.46354	2.40513	3.72494	3.29354	2.67741	2.69355	4.2469	2.90347	2.73739	3.18146	2.89801	2.37887	2.77519	2.98518	4.58477	3.61503
	0.01278	4.76171 5.48406	0.61958	0.77255	0.48576	0.9551
8	0 2.78384	5.23746 2.53436	2.2898	3.73376	2.6199	3.44949	4.02921	2.35346	3.53278	4.28429	3.04362	3.95958	2.71495	2.43069	2.27722	2.54853	3.22886	4.34621	4.28780 146 s - - -
	2.68618	4.42225 2.77519	2.73123	3.46354	2.40513	3.72494	3.29354	2.67741	2.69355	4.2469	2.90347	2.73739	3.18146	2.89801	2.37887	2.77519	2.98518	4.58477	3.61503
	0.07379	4.76171 2.77120	0.61958	0.77255	0.48576	0.9551
8	1 2.77777	4.14269 3.10707	2.01967	3.62235	3.5791	3.77056	3.82075	2.52447	3.37722	4.16267	2.92899	3.97065	2.68361	1.68383	2.77911	2.56847	3.45774	5.5743	4.21313 147 r - - -
	2.68618	4.42225 2.77519	2.73123	3.46354	2.40513	3.72494	3.29354	2.67741	2.69355	4.2469	2.90347	2.73739	3.18146	2.89801	2.37887	2.77519	2.98518	4.58477	3.61503
	0.03687	4.70150 3.60776	0.61958	0.77255	0.60784	0.78642
8	2 2.55955	3.74330 3.22349	2.66511	3.10839	3.33614	3.48393	2.8615	2.84863	2.47388	3.71671	3.33341	2.71922	3.17179	2.88435	2.55649	2.79636	2.90957	5.18315	2.86768 148 l - - -
	2.68618	4.42225 2.77519	2.73123	3.46354	2.40513	3.72494	3.29354	2.67741	2.69355	4.2469	2.90347	2.73739	3.18146	2.89801	2.37887	2.77519	2.98518	4.58477	3.61503
	0.08408	4.67854 2.64015	0.61958	0.77255	0.64901	0.73932
8	3 2.54089	5.17040 2.47530	2.23893	3.71752	3.12629	3.70867	3.95151	2.26768	2.94075	4.21914	2.99706	3.9107	2.50997	2.94395	2.17349	2.56285	3.54505	5.62125	4.22871 149 s - - -
	2.68618	4.42225 2.77519	2.73123	3.46354	2.40513	3.72494	3.29354	2.67741	2.69355	4.2469	2.90347	2.73739	3.18146	2.89801	2.37887	2.77519	2.98518	4.58477	3.61503
	0.16457	4.60936 1.95347	0.61958	0.77255	0.75883	0.63151
8	4 2.47082	5.14106 2.42462	2.28073	4.46325	2.92676	3.65855	3.36001	2.25091	3.4365	4.18787	2.76815	3.42456	2.60815	2.68129	2.37765	2.91773	3.51937	4.45757	4.19090 150 k - - -
	2.68618	4.42225 2.77519	2.73123	3.46354	2.40513	3.72494	3.29354	2.67741	2.69355	4.2469	2.90347	2.73739	3.18146	2.89801	2.37887	2.77519	2.98518	4.58477	3.61503
	0.11818	4.46208 2.30331	0.61958	0.77255	0.94019	0.49521
8	5 2.66084	5.07742 2.58564	2.17629	4.3848	3.12647	3.64021	3.84534	2.39232	3.36646	4.12853	2.44835	3.43886	2.75053	2.61272	2.3851	2.89226	3.44778	3.6494	3.57745 151 e - - -
	2.68618	4.42225 2.77519	2.73123	3.46354	2.40513	3.72494	3.29354	2.67741	2.69355	4.2469	2.90347	2.73739	3.18146	2.89801	2.37887	2.77519	2.98518	4.58477	3.61503
	0.0611	4.36301 3.06764	0.61958	0.77255	0.78184	0.61168
8	6 2.49169	4.92090 3.05392	2.49641	3.54426	3.50033	3.42497	3.59543	2.48924	2.92959	3.98832	2.43929	3.21681	2.69027	2.39318	2.48994	2.71111	3.0164	5.41497	4.07027 152 r - - -
	2.68632	4.41849 2.77430	2.73128	3.46394	2.40561	3.72542	3.29385	2.67734	2.69377	4.24718	2.9018	2.7376	3.18213	2.89777	2.3788	2.77561	2.98605	4.58389	3.61512
	1.00356	0.46571 5.16054	1.71786	0.19778	0.83831	0.56641
8	7 2.41224	5.14579 2.60428	2.41122	4.46729	3.05588	3.66866	3.93637	2.27291	3.02889	4.19414	2.60089	3.12583	2.77368	2.54664	2.38145	2.64047	3.524	5.59422	4.19851 195 k - - -
	2.68618	4.42225 2.77519	2.73123	3.46354	2.40513	3.72494	3.29354	2.67741	2.69355	4.2469	2.90347	2.73739	3.18146	2.89801	2.37887	2.77519	2.98518	4.58477	3.61503
	0.01684	4.48841 5.21076	0.61958	0.77255	0.7166	0.67023
8	8 2.56149	5.16852 2.21238	2.43562	4.48871	3.26578	3.69372	3.95714	2.31759	2.84918	4.21707	2.64268	3.13844	2.79928	2.60092	2.59119	2.47767	3.54599	5.61734	4.22211 196 d - - -
	2.68618	4.42225 2.77519	2.73123	3.46354	2.40513	3.72494	3.29354	2.67741	2.69355	4.2469	2.90347	2.73739	3.18146	2.89801	2.37887	2.77519	2.98518	4.58477	3.61503
	0.0156	4.56397 5.28632	0.61958	0.77255	0.43668	1.03896
8	9 2.58423	5.21421 2.76243	2.19197	4.53402	2.77797	3.73938	4.00254	2.29168	3.01245	3.73655	2.523	3.94238	2.61333	2.60687	2.74048	2.82888	2.92287	5.66229	3.58704 197 e - - -
	2.68618	4.42225 2.77519	2.73123	3.46354	2.40513	3.72494	3.29354	2.67741	2.69355	4.2469	2.90347	2.73739	3.18146	2.89801	2.37887	2.77519	2.98518	4.58477	3.61503
	0.03564	4.71089 3.64923	0.61958	0.77255	0.42558	1.05955
9	0 2.77693	5.11156 2.57289	2.54646	4.3904	3.02451	3.30093	3.46008	2.38358	3.08407	3.53448	2.79993	3.62745	2.77613	2.46235	2.54224	2.7107	3.12798	4.14936	3.19470 198 k - - -
	2.68618	4.42225 2.77519	2.73123	3.46354	2.40513	3.72494	3.29354	2.67741	2.69355	4.2469	2.90347	2.73739	3.18146	2.89801	2.37887	2.77519	2.98518	4.58477	3.61503
	0.01306	4.74093 5.46327	0.61958	0.77255	0.4588	0.99979
9	1 2.67754	5.19288 2.01539	2.51894	3.87972	3.25641	3.15265	3.95626	2.40409	3.48087	3.64389	2.91784	3.42854	2.87748	2.84697	2.28478	2.60629	3.0035	5.65048	4.26520 199 d - - -
	2.68618	4.42225 2.77519	2.73123	3.46354	2.40513	3.72494	3.29354	2.67741	2.69355	4.2469	2.90347	2.73739	3.18146	2.89801	2.37887	2.77519	2.98518	4.58477	3.61503
	0.01278	4.76171 5.48406	0.61958	0.77255	0.48576	0.9551
9	2 3.09422	4.60240 4.32817	3.75604	3.60516	4.20299	4.49845	1.51596	3.64282	2.20258	3.21987	4.07439	4.54142	1.58717	3.90105	3.48727	3.32659	2.13803	5.27566	4.09266 200 i - - -
	2.68618	4.42225 2.77519	2.73123	3.46354	2.40513	3.72494	3.29354	2.67741	2.69355	4.2469	2.90347	2.73739	3.18146	2.89801	2.37887	2.77519	2.98518	4.58477	3.61503
	0.01278	4.76171 5.48406	0.61958	0.77255	0.48576	0.9551
9	3 2.79406	5.02082 3.17672	2.45256	3.04164	3.2753	2.83902	3.68887	2.60398	3.0735	4.08942	2.47538	4.00756	2.9615	2.00155	2.82043	3.02488	3.35807	5.5053	2.77717 201 r - - -
	2.68618	4.42225 2.77519	2.73123	3.46354	2.40513	3.72494	3.29354	2.67741	2.69355	4.2469	2.90347	2.73739	3.18146	2.89801	2.37887	2.77519	2.98518	4.58477	3.61503
	0.01278	4.76171 5.48406	0.61958	0.77255	0.48576	0.9551
9	4 2.47563	4.54048 3.71504	3.165	3.76345	3.72526	4.10162	3.09012	3.11754	2.38727	3.7226	3.17205	3.37372	3.42426	3.4695	3.00238	1.33196	2.39568	5.20438	3.97038 202 t - - -
	2.68618	4.42225 2.77519	2.73123	3.46354	2.40513	3.72494	3.29354	2.67741	2.69355	4.2469	2.90347	2.73739	3.18146	2.89801	2.37887	2.77519	2.98518	4.58477	3.61503
	0.01278	4.76171 5.48406	0.61958	0.77255	0.48576	0.9551
9	5 1.15024	4.59826 4.11478	3.74822	3.17321	1.25651	4.67302	3.82499	3.75592	3.55296	4.43169	3.86654	4.21347	4.01674	4.04511	2.93294	3.18683	3.40878	5.83656	4.59509 203 a - - -
	2.68618	4.42225 2.77519	2.73123	3.46354	2.40513	3.72494	3.29354	2.67741	2.69355	4.2469	2.90347	2.73739	3.18146	2.89801	2.37887	2.77519	2.98518	4.58477	3.61503
	0.01278	4.76171 5.48406	0.61958	0.77255	0.48576	0.9551
9	6 3.15454	4.49709 5.07644	4.47832	1.85644	4.35856	4.64239	1.34623	4.28545	1.74796	3.29517	4.49972	4.66663	4.374	4.29493	3.68145	3.38242	2.15031	3.87388	3.83328 204 i - - -
	2.68618	4.42225 2.77519	2.73123	3.46354	2.40513	3.72494	3.29354	2.67741	2.69355	4.2469	2.90347	2.73739	3.18146	2.89801	2.37887	2.77519	2.98518	4.58477	3.61503
	0.01278	4.76171 5.48406	0.61958	0.77255	0.48576	0.9551
9	7 1.08900	2.94446 4.71671	4.19087	3.78887	4.01786	4.72264	2.32241	4.06549	2.7099	3.73352	4.26639	4.5195	4.28015	4.22026	3.38873	3.27228	1.67716	5.38985	4.20025 205 a - - -
	2.68618	4.42225 2.77519	2.73123	3.46354	2.40513	3.72494	3.29354	2.67741	2.69355	4.2469	2.90347	2.73739	3.18146	2.89801	2.37887	2.77519	2.98518	4.58477	3.61503
	0.01278	4.76171 5.48406	0.61958	0.77255	0.48576	0.9551
9	8 2.49687	4.22489 4.70411	4.09901	3.30028	4.00587	4.33002	1.73396	3.90712	2.24394	3.33053	4.13288	4.36661	4.0572	3.95219	3.31477	3.0725	1.63313	2.66992	2.84426 206 v - - -
	2.68618	4.42225 2.77519	2.73123	3.46354	2.40513	3.72494	3.29354	2.67741	2.69355	4.2469	2.90347	2.73739	3.18146	2.89801	2.37887	2.77519	2.98518	4.58477	3.61503
	0.01278	4.76171 5.48406	0.61958	0.77255	0.48576	0.9551
9	9 3.65346	5.73223 4.21057	3.38237	5.34118	4.20819	4.02273	4.61537	1.56976	3.96279	4.84345	3.72416	4.54309	3.14776	0.75673	3.08945	3.77691	4.29436	5.92516	4.83520 207 r - - -
	2.68618	4.42225 2.77519	2.73123	3.46354	2.40513	3.72494	3.29354	2.67741	2.69355	4.2469	2.90347	2.73739	3.18146	2.89801	2.37887	2.77519	2.98518	4.58477	3.61503
	0.01278	4.76171 5.48406	0.61958	0.77255	0.48576	0.9551
10	0 3.34948	5.60965 3.69429	3.038	5.10816	3.2625	3.94472	4.4635	0.95213	3.85754	4.68737	2.96081	4.3506	3.06138	1.65608	3.31622	3.52044	4.09877	5.87709	4.67607 208 k - - -
	2.68618	4.42225 2.77519	2.73123	3.46354	2.40513	3.72494	3.29354	2.67741	2.69355	4.2469	2.90347	2.73739	3.18146	2.89801	2.37887	2.77519	2.98518	4.58477	3.61503
	0.01278	4.76171 5.48406	0.61958	0.77255	0.48576	0.9551
10	1 2.65719	5.38845 2.10630	2.09086	4.72415	2.19148	3.81422	4.21297	2.24179	3.69027	4.43777	3.03935	4.00379	2.71886	3.08606	2.1294	3.10825	3.77526	5.82336	4.40181 209 e - - -
	2.68618	4.42225 2.77519	2.73123	3.46354	2.40513	3.72494	3.29354	2.67741	2.69355	4.2469	2.90347	2.73739	3.18146	2.89801	2.37887	2.77519	2.98518	4.58477	3.61503
	0.01278	4.76171 5.48406	0.61958	0.77255	0.48576	0.9551
10	2 2.49085	4.38305 3.92143	3.34679	3.09715	3.44101	4.10783	2.30079	2.62082	1.84329	3.12428	3.40401	4.20623	3.54324	3.00943	2.6974	2.73993	2.37969	4.98138	3.77039 210 l - - -
	2.68618	4.42225 2.77519	2.73123	3.46354	2.40513	3.72494	3.29354	2.67741	2.69355	4.2469	2.90347	2.73739	3.18146	2.89801	2.37887	2.77519	2.98518	4.58477	3.61503
	0.01278	4.76171 5.48406	0.61958	0.77255	0.48576	0.9551
10	3 2.40258	4.84088 3.28982	2.419	2.88685	2.54781	3.86926	2.90428	2.41802	3.08209	3.61092	3.22866	3.58793	2.80091	2.96961	2.56818	3.01825	2.56337	5.37119	4.06918 211 a - - -
	2.68618	4.42225 2.77519	2.73123	3.46354	2.40513	3.72494	3.29354	2.67741	2.69355	4.2469	2.90347	2.73739	3.18146	2.89801	2.37887	2.77519	2.98518	4.58477	3.61503
	0.01278	4.76171 5.48406	0.61958	0.77255	0.48576	0.9551
10	4 2.78526	5.02475 2.50187	2.60519	3.43471	3.16197	3.14133	3.69728	2.18015	3.28805	4.09212	3.12945	3.17744	2.9514	2.76424	2.809	2.65753	2.7839	3.55003	3.10973 212 k - - -
	2.68618	4.42225 2.77519	2.73123	3.46354	2.40513	3.72494	3.29354	2.67741	2.69355	4.2469	2.90347	2.73739	3.18146	2.89801	2.37887	2.77519	2.98518	4.58477	3.61503
	0.01278	4.76171 5.48406	0.61958	0.77255	0.48576	0.9551
10	5 2.58552	5.11025 2.86760	2.34557	4.38612	3.59047	3.40284	3.11779	2.24121	2.96524	4.16985	3.09203	3.4562	2.91167	2.39418	2.64886	2.51561	2.49463	5.5867	4.22196 213 k - - -
	2.68618	4.42225 2.77519	2.73123	3.46354	2.40513	3.72494	3.29354	2.67741	2.69355	4.2469	2.90347	2.73739	3.18146	2.89801	2.37887	2.77519	2.98518	4.58477	3.61503
	0.01278	4.76171 5.48406	0.61958	0.77255	0.48576	0.9551
10	6 2.79167	4.55038 3.18132	2.77111	3.35535	3.75532	4.00238	2.10089	2.82993	1.97618	3.65124	3.46635	4.13575	3.10051	2.42632	2.99535	3.02326	2.34579	5.12698	3.88564 214 l - - -
	2.68618	4.42225 2.77519	2.73123	3.46354	2.40513	3.72494	3.29354	2.67741	2.69355	4.2469	2.90347	2.73739	3.18146	2.89801	2.37887	2.77519	2.98518	4.58477	3.61503
	0.01278	4.76171 5.48406	0.61958	0.77255	0.48576	0.9551
10	7 2.59306	5.23016 3.05932	1.98645	4.54911	2.95106	3.75821	3.22592	2.29026	2.94213	3.75668	2.58561	3.14762	2.3356	2.80081	2.7596	3.01557	3.6067	5.67869	4.28433 215 e - - -
	2.68618	4.42225 2.77519	2.73123	3.46354	2.40513	3.72494	3.29354	2.67741	2.69355	4.2469	2.90347	2.73739	3.18146	2.89801	2.37887	2.77519	2.98518	4.58477	3.61503
	0.01278	4.76171 5.48406	0.61958	0.77255	0.48576	0.9551
10	8 2.64336	4.79970 3.32461	2.76431	3.99085	3.10489	3.88483	2.84308	2.24013	2.59349	3.88492	3.2553	2.87948	2.93748	2.91925	2.49353	2.53104	2.58009	5.33726	3.40222 216 k - - -
	2.68612	4.42150 2.77513	2.73099	3.4638	2.4053	3.72521	3.29318	2.67757	2.69381	4.24716	2.90351	2.73766	3.18126	2.89788	2.3789	2.77511	2.98462	4.58503	3.61529
	0.3453	1.24535 5.48406	1.00684	0.45471	0.48576	0.9551
10	9 2.63256	5.27755 1.92179	2.34332	3.80028	3.56273	3.02787	4.09042	2.49728	3.57812	4.32166	2.88928	3.14109	2.47265	2.9892	2.22925	2.85205	3.66229	5.71668	4.31119 222 d - - -
	2.68618	4.42225 2.77519	2.73123	3.46354	2.40513	3.72494	3.29354	2.67741	2.69355	4.2469	2.90347	2.73739	3.18146	2.89801	2.37887	2.77519	2.98518	4.58477	3.61503
	0.01278	4.76171 5.48406	0.61958	0.77255	0.48576	0.9551
11	0 2.79619	4.30822 3.44938	3.14526	2.78099	3.87765	4.17032	2.46796	3.45447	1.85093	3.42019	3.81002	3.17022	3.6932	3.67375	3.15603	3.02818	2.26103	4.91328	2.04491 223 l - - -
	2.68618	4.42225 2.77519	2.73123	3.46354	2.40513	3.72494	3.29354	2.67741	2.69355	4.2469	2.90347	2.73739	3.18146	2.89801	2.37887	2.77519	2.98518	4.58477	3.61503
	0.01278	4.76171 5.48406	0.61958	0.77255	0.48576	0.9551
11	1 2.50258	5.18816 2.34783	2.21473	4.49125	3.57533	3.76739	3.24146	2.39724	2.95994	3.57859	2.88501	3.17007	2.87922	2.84819	2.28977	2.6815	3.31589	5.64682	4.26272 224 e - - -
	2.68618	4.42225 2.77519	2.73123	3.46354	2.40513	3.72494	3.29354	2.67741	2.69355	4.2469	2.90347	2.73739	3.18146	2.89801	2.37887	2.77519	2.98518	4.58477	3.61503
	0.01278	4.76171 5.48406	0.61958	0.77255	0.48576	0.9551
11	2 1.99794	4.83625 2.84282	2.46598	3.69187	3.65553	3.87109	3.09294	2.72	2.60201	3.91886	3.23156	3.41526	2.80853	3.16203	2.53499	2.74009	2.34554	5.36751	4.06650 225 a - - -
	2.68618	4.42225 2.77519	2.73123	3.46354	2.40513	3.72494	3.29354	2.67741	2.69355	4.2469	2.90347	2.73739	3.18146	2.89801	2.37887	2.77519	2.98518	4.58477	3.61503
	0.01278	4.76171 5.48406	0.61958	0.77255	0.48576	0.9551
11	3 2.79419	4.38594 3.92129	3.00732	3.50388	3.24877	4.10886	2.64188	3.2706	1.39012	2.91231	3.67624	3.6667	3.54284	3.16595	3.0966	2.48436	2.54045	4.9845	3.77356 226 l - - -
	2.68618	4.42225 2.77519	2.73123	3.46354	2.40513	3.72494	3.29354	2.67741	2.69355	4.2469	2.90347	2.73739	3.18146	2.89801	2.37887	2.77519	2.98518	4.58477	3.61503
	0.01278	4.76171 5.48406	0.61958	0.77255	0.48576	0.9551
11	4 2.50815	5.24781 2.31544	2.24443	4.57187	2.68642	2.81716	4.04346	2.50408	3.12691	4.29489	2.90267	3.96151	2.8629	2.99365	2.11852	2.87737	3.24452	5.6938	4.29537 227 s - - -
	2.68618	4.42225 2.77519	2.73123	3.46354	2.40513	3.72494	3.29354	2.67741	2.69355	4.2469	2.90347	2.73739	3.18146	2.89801	2.37887	2.77519	2.98518	4.58477	3.61503
	0.03467	4.76171 3.66797	0.61958	0.77255	0.48576	0.9551
11	5 2.65953	4.23322 4.36119	3.23719	3.03104	3.90532	4.21594	2.08099	3.63033	1.76819	3.04069	3.93017	3.6863	3.3104	3.7732	2.83435	2.47612	2.15597	3.81517	3.66025 228 l - - -
	2.68618	4.42225 2.77519	2.73123	3.46354	2.40513	3.72494	3.29354	2.67741	2.69355	4.2469	2.90347	2.73739	3.18146	2.89801	2.37887	2.77519	2.98518	4.58477	3.61503
	0.28935	4.74010 1.41672	0.61958	0.77255	0.53217	0.88511
11	6 2.69237	5.14272 2.67708	1.88369	4.46276	3.47126	3.66427	3.26835	2.3292	3.15331	4.19045	2.68552	3.32776	2.61768	2.89952	2.32077	2.72681	3.51991	5.59043	4.19435 229 e - - -
	2.68618	4.42225 2.77519	2.73123	3.46354	2.40513	3.72494	3.29354	2.67741	2.69355	4.2469	2.90347	2.73739	3.18146	2.89801	2.37887	2.77519	2.98518	4.58477	3.61503
	0.01719	4.46795 5.19029	0.61958	0.77255	0.93402	0.49918
11	7 2.72795	5.21195 2.26755	1.94532	3.76078	2.52401	3.32669	4.01771	2.35418	3.50963	4.26021	2.65327	3.8803	2.79036	2.94022	2.47688	2.96232	3.59342	5.65313	4.24410 230 e - - -
	2.6864	4.42155 2.77490	2.73145	3.46376	2.40524	3.72516	3.29353	2.67749	2.69345	4.24667	2.90356	2.73721	3.18168	2.89805	2.3787	2.77491	2.98516	4.58499	3.61525
	0.78276	0.70606 3.01042	0.63153	0.75881	0.66291	0.72432
11	8 2.70849	5.04874 2.76168	2.19752	3.87869	2.35448	3.43976	3.47019	2.47329	2.95309	4.10697	3.00964	3.35658	2.82919	2.75331	2.4046	2.7649	3.40432	5.52198	3.75152 237 e - - -
	2.68618	4.42225 2.77519	2.73123	3.46354	2.40513	3.72494	3.29354	2.67741	2.69355	4.2469	2.90347	2.73739	3.18146	2.89801	2.37887	2.77519	2.98518	4.58477	3.61503
	0.01602	4.53745 5.25979	0.61958	0.77255	0.52987	0.88839
11	9 2.44241	5.22905 2.52031	2.10177	4.56055	3.00839	3.26482	4.0372	2.45842	3.28796	3.52979	3.00085	3.01115	2.43416	2.94904	2.27365	2.982	3.61241	5.66991	4.26702 238 e - - -
	2.68618	4.42225 2.77519	2.73123	3.46354	2.40513	3.72494	3.29354	2.67741	2.69355	4.2469	2.90347	2.73739	3.18146	2.89801	2.37887	2.77519	2.98518	4.58477	3.61503
	0.01413	4.66236 5.38470	0.61958	0.77255	0.38266	1.14584
12	0 2.48938	5.28574 2.56897	2.33637	4.62702	2.6816	3.74653	4.11029	2.02346	3.58935	4.32745	2.75181	3.13679	2.66066	2.44681	2.74814	2.83794	3.41885	5.72063	3.68485 239 k - - -
	2.68618	4.42225 2.77519	2.73123	3.46354	2.40513	3.72494	3.29354	2.67741	2.69355	4.2469	2.90347	2.73739	3.18146	2.89801	2.37887	2.77519	2.98518	4.58477	3.61503
	0.01278	4.76171 5.48406	0.61958	0.77255	0.48576	0.9551
12	1 2.28542	5.17749 2.64257	2.52618	4.47672	2.85776	3.39237	3.93151	2.52557	3.22518	3.4637	2.87778	2.89362	2.88363	2.12731	2.55661	3.01556	3.54327	4.42199	4.25733 240 r - - -
	2.68618	4.42225 2.77519	2.73123	3.46354	2.40513	3.72494	3.29354	2.67741	2.69355	4.2469	2.90347	2.73739	3.18146	2.89801	2.37887	2.77519	2.98518	4.58477	3.61503
	0.01278	4.76171 5.48406	0.61958	0.77255	0.48576	0.9551
12	2 2.63025	5.18384 3.08100	2.3553	3.36706	2.09489	3.77362	3.94058	2.38154	3.47082	4.23849	2.9121	2.81321	2.88723	2.35789	2.47815	3.02123	3.55148	5.64519	4.26396 241 g - - -
	2.68618	4.42225 2.77519	2.73123	3.46354	2.40513	3.72494	3.29354	2.67741	2.69355	4.2469	2.90347	2.73739	3.18146	2.89801	2.37887	2.77519	2.98518	4.58477	3.61503
	0.01278	4.76171 5.48406	0.61958	0.77255	0.48576	0.9551
12	3 2.78735	4.99886 2.92203	2.62232	4.24005	3.24283	3.44726	3.65862	2.36119	2.20546	4.06881	2.81716	4.00576	2.65892	3.08071	2.70248	2.33292	2.35507	5.49927	4.16167 242 l - - -
	2.68618	4.42225 2.77519	2.73123	3.46354	2.40513	3.72494	3.29354	2.67741	2.69355	4.2469	2.90347	2.73739	3.18146	2.89801	2.37887	2.77519	2.98518	4.58477	3.61503
	0.01278	4.76171 5.48406	0.61958	0.77255	0.48576	0.9551
12	4 4.33320	5.93884 4.92706	4.34539	5.548	4.53163	4.8905	5.24174	3.14189	4.58991	5.62588	4.6083	5.04722	4.12435	0.2095	4.4183	4.57514	4.93651	6.29845	5.36766 243 R - - -
	2.68618	4.42225 2.77519	2.73123	3.46354	2.40513	3.72494	3.29354	2.67741	2.69355	4.2469	2.90347	2.73739	3.18146	2.89801	2.37887	2.77519	2.98518	4.58477	3.61503
	0.01278	4.76171 5.48406	0.61958	0.77255	0.48576	0.9551
12	5 2.64879	5.26055 2.49636	2.49041	4.59155	2.92607	3.34595	4.0676	2.1102	3.55973	4.30497	2.89281	3.08075	2.85268	2.24741	2.44845	3.01533	3.64362	4.27961	3.23428 244 k - - -
	2.68618	4.42225 2.77519	2.73123	3.46354	2.40513	3.72494	3.29354	2.67741	2.69355	4.2469	2.90347	2.73739	3.18146	2.89801	2.37887	2.77519	2.98518	4.58477	3.61503
	0.01278	4.76171 5.48406	0.61958	0.77255	0.48576	0.9551
12	6 1.73118	4.59842 4.01244	3.5708	4.47057	1.06145	4.55338	3.00774	3.55038	3.55365	4.39721	3.75844	4.16196	3.83635	3.88123	2.38535	2.79692	3.41273	5.85109	4.63755 245 g - - -
	2.68618	4.42225 2.77519	2.73123	3.46354	2.40513	3.72494	3.29354	2.67741	2.69355	4.2469	2.90347	2.73739	3.18146	2.89801	2.37887	2.77519	2.98518	4.58477	3.61503
	0.01278	4.76171 5.48406	0.61958	0.77255	0.48576	0.9551
12	7 2.50097	4.27602 4.30833	3.72069	3.38194	3.9222	4.23039	2.27807	3.59571	2.14718	3.07283	3.9163	3.557	3.21866	3.76642	3.21092	2.3648	1.48198	4.89762	3.70702 246 v - - -
	2.68618	4.42225 2.77519	2.73123	3.46354	2.40513	3.72494	3.29354	2.67741	2.69355	4.2469	2.90347	2.73739	3.18146	2.89801	2.37887	2.77519	2.98518	4.58477	3.61503
	0.01278	4.76171 5.48406	0.61958	0.77255	0.48576	0.9551
12	8 2.62794	5.21871 2.44625	1.72599	4.53223	3.20617	3.76269	3.99669	2.51157	3.15436	4.26797	3.05142	3.96437	2.74391	2.81876	2.44131	3.01747	3.02917	5.67068	3.01555 247 e - - -
	2.68618	4.42225 2.77519	2.73123	3.46354	2.40513	3.72494	3.29354	2.67741	2.69355	4.2469	2.90347	2.73739	3.18146	2.89801	2.37887	2.77519	2.98518	4.58477	3.61503
	0.01278	4.76171 5.48406	0.61958	0.77255	0.48576	0.9551
12	9 2.16702	4.56427 5.15114	4.58112	3.6421	4.54599	4.94954	1.53928	4.43107	1.4315	3.20538	4.66991	4.84936	4.58436	4.50457	3.88348	3.4865	1.60631	5.40168	4.24028 248 l - - -
	2.68618	4.42225 2.77519	2.73123	3.46354	2.40513	3.72494	3.29354	2.67741	2.69355	4.2469	2.90347	2.73739	3.18146	2.89801	2.37887	2.77519	2.98518	4.58477	3.61503
	0.01278	4.76171 5.48406	0.61958	0.77255	0.48576	0.9551
13	0 2.78588	5.00232 2.96051	2.25014	4.2448	3.19977	3.32836	3.37453	2.45301	2.12951	4.07169	3.14054	4.00379	2.96317	2.79103	2.6237	2.41107	2.64736	5.50177	4.16300 249 l - - -
	2.68618	4.42225 2.77519	2.73123	3.46354	2.40513	3.72494	3.29354	2.67741	2.69355	4.2469	2.90347	2.73739	3.18146	2.89801	2.37887	2.77519	2.98518	4.58477	3.61503
	0.01278	4.76171 5.48406	0.61958	0.77255	0.48576	0.9551
13	1 3.01130	4.37896 4.87400	4.27581	2.10321	3.38845	4.53459	2.27368	4.09411	1.3193	3.3357	4.32804	4.53887	4.22921	4.14037	3.51793	3.2434	1.73464	5.01285	3.84194 250 l - - -
	2.68618	4.42225 2.77519	2.73123	3.46354	2.40513	3.72494	3.29354	2.67741	2.69355	4.2469	2.90347	2.73739	3.18146	2.89801	2.37887	2.77519	2.98518	4.58477	3.61503
	0.01278	4.76171 5.48406	0.61958	0.77255	0.48576	0.9551
13	2 2.79346	5.29961 2.86418	1.73267	4.64236	3.56114	3.40991	4.12685	2.18451	3.60344	4.34147	2.67363	3.95773	2.61931	2.78992	2.27555	2.37155	3.68912	5.73282	4.32283 251 e - - -
	2.68618	4.42225 2.77519	2.73123	3.46354	2.40513	3.72494	3.29354	2.67741	2.69355	4.2469	2.90347	2.73739	3.18146	2.89801	2.37887	2.77519	2.98518	4.58477	3.61503
	0.01278	4.76171 5.48406	0.61958	0.77255	0.48576	0.9551
13	3 2.36153	4.22830 4.43480	3.37746	3.04451	3.92423	3.55773	1.93954	3.68907	1.9789	3.3449	3.97316	4.29144	3.87952	3.31726	2.99636	3.02693	1.76723	3.78897	3.65906 252 v - - -
	2.68618	4.42225 2.77519	2.73123	3.46354	2.40513	3.72494	3.29354	2.67741	2.69355	4.2469	2.90347	2.73739	3.18146	2.89801	2.37887	2.77519	2.98518	4.58477	3.61503
	0.01278	4.76171 5.48406	0.61958	0.77255	0.48576	0.9551
13	4 2.85241	5.35481 2.03636	2.34005	4.6882	2.2744	3.80279	4.17266	2.43377	3.65635	4.40479	2.09546	3.24282	2.90795	3.06748	2.60414	3.08852	3.29997	5.79388	4.37786 253 d - - -
	2.68618	4.42225 2.77519	2.73123	3.46354	2.40513	3.72494	3.29354	2.67741	2.69355	4.2469	2.90347	2.73739	3.18146	2.89801	2.37887	2.77519	2.98518	4.58477	3.61503
	0.04	4.76171 3.48478	0.61958	0.77255	0.48576	0.9551
13	5 3.23433	5.79218 1.92526	2.35137	5.14351	1.15759	4.11062	4.66231	3.0784	4.14368	4.95807	2.47398	4.20031	3.26098	3.66147	2.47853	3.51857	4.21222	6.29818	4.80446 254 g - - -
	2.68612	4.42234 2.77529	2.73132	3.46363	2.40489	3.72504	3.29363	2.67734	2.69364	4.24699	2.90336	2.73749	3.18155	2.8981	2.37884	2.77512	2.98506	4.58486	3.61512
	0.07481	2.69094 5.45719	1.26903	0.33004	0.45157	1.01233
13	6 2.61573	5.24909 3.06425	2.27749	4.5752	3.27954	3.75863	3.71588	1.67374	3.54423	4.29557	3.0496	3.96576	2.23042	2.43127	2.76562	2.87471	3.31879	5.69141	3.64748 263 k - - -
	2.68618	4.42225 2.77519	2.73123	3.46354	2.40513	3.72494	3.29354	2.67741	2.69355	4.2469	2.90347	2.73739	3.18146	2.89801	2.37887	2.77519	2.98518	4.58477	3.61503
	0.01278	4.76171 5.48406	0.61958	0.77255	0.48576	0.9551
13	7 2.79538	5.27895 2.86297	2.29864	4.61552	3.56876	3.75524	4.09281	1.74112	3.18199	4.32287	2.79671	2.56946	2.8555	2.50643	2.76207	2.4542	3.66523	5.71499	4.31306 264 k - - -
	2.68618	4.42225 2.77519	2.73123	3.46354	2.40513	3.72494	3.29354	2.67741	2.69355	4.2469	2.90347	2.73739	3.18146	2.89801	2.37887	2.77519	2.98518	4.58477	3.61503
	0.01278	4.76171 5.48406	0.61958	0.77255	0.48576	0.9551
13	8 3.10638	4.45288 5.03208	4.43227	2.62912	4.31448	4.62958	1.79426	4.24105	1.34408	3.31092	4.45875	4.63156	4.3445	4.25808	3.6361	3.33593	1.73018	5.05042	2.84798 265 l - - -
	2.68618	4.42225 2.77519	2.73123	3.46354	2.40513	3.72494	3.29354	2.67741	2.69355	4.2469	2.90347	2.73739	3.18146	2.89801	2.37887	2.77519	2.98518	4.58477	3.61503
	0.01278	4.76171 5.48406	0.61958	0.77255	0.48576	0.9551
13	9 2.43368	5.14531 2.92790	2.5447	4.43276	3.15163	3.14101	3.87948	2.42099	3.42524	4.20182	3.08062	3.97775	2.74568	2.18659	2.31617	3.01825	3.50471	2.60481	3.61661 266 r - - -
	2.68618	4.42225 2.77519	2.73123	3.46354	2.40513	3.72494	3.29354	2.67741	2.69355	4.2469	2.90347	2.73739	3.18146	2.89801	2.37887	2.77519	2.98518	4.58477	3.61503
	0.01278	4.76171 5.48406	0.61958	0.77255	0.48576	0.9551
14	0 2.63412	4.52582 5.07028	4.47159	2.18376	4.3976	4.73164	2.39943	4.29299	1.14279	2.96167	4.53216	4.69851	4.39259	4.32239	3.72055	3.40916	1.80646	5.14805	4.01658 267 l - - -
	2.68618	4.42225 2.77519	2.73123	3.46354	2.40513	3.72494	3.29354	2.67741	2.69355	4.2469	2.90347	2.73739	3.18146	2.89801	2.37887	2.77519	2.98518	4.58477	3.61503
	0.01278	4.76171 5.48406	0.61958	0.77255	0.48576	0.9551
14	1 3.34264	4.68432 5.13521	4.54508	3.42742	4.57008	4.90035	2.26905	4.38786	0.8055	2.723	4.67041	3.58647	4.48378	4.44634	3.89687	3.56839	2.02876	5.29079	4.19023 268 l - - -
	2.68618	4.42225 2.77519	2.73123	3.46354	2.40513	3.72494	3.29354	2.67741	2.69355	4.2469	2.90347	2.73739	3.18146	2.89801	2.37887	2.77519	2.98518	4.58477	3.61503
	0.01278	4.76171 5.48406	0.61958	0.77255	0.48576	0.9551
14	2 2.43169	4.32085 2.60929	2.53576	4.47798	2.87637	3.26945	3.93205	2.53756	3.46593	4.23471	2.52363	3.97334	2.89445	3.02058	1.75787	2.79861	3.17192	5.6433	4.26360 269 s - - -
	2.68618	4.42225 2.77519	2.73123	3.46354	2.40513	3.72494	3.29354	2.67741	2.69355	4.2469	2.90347	2.73739	3.18146	2.89801	2.37887	2.77519	2.98518	4.58477	3.61503
	0.01278	4.76171 5.48406	0.61958	0.77255	0.48576	0.9551
14	3 3.65757	4.86205 5.71925	5.22258	3.96813	5.22192	5.82806	1.44108	5.14134	1.52239	3.71596	5.37447	5.40996	5.29832	5.24749	4.63665	3.90614	0.94977	6.0765	4.93348 270 v - - -
	2.68618	4.42225 2.77519	2.73123	3.46354	2.40513	3.72494	3.29354	2.67741	2.69355	4.2469	2.90347	2.73739	3.18146	2.89801	2.37887	2.77519	2.98518	4.58477	3.61503
	0.01278	4.76171 5.48406	0.61958	0.77255	0.48576	0.9551
14	4 4.46856	5.95998 4.49592	4.40747	4.37363	4.54545	0.18299	5.34774	4.26325	4.67459	5.84835	4.75145	5.16741	4.80965	4.43177	4.56131	4.8336	5.05917	5.78001	4.31667 271 H - - -
	2.68618	4.42225 2.77519	2.73123	3.46354	2.40513	3.72494	3.29354	2.67741	2.69355	4.2469	2.90347	2.73739	3.18146	2.89801	2.37887	2.77519	2.98518	4.58477	3.61503
	0.01278	4.76171 5.48406	0.61958	0.77255	0.48576	0.9551
14	5 3.27586	4.65581 4.96060	4.37623	2.92597	3.34662	4.74276	2.66695	4.21774	0.75674	2.38804	4.51812	4.73682	4.33796	4.30029	3.76487	3.50356	2.69867	5.17097	4.02509 272 l - - -
	2.68618	4.42225 2.77519	2.73123	3.46354	2.40513	3.72494	3.29354	2.67741	2.69355	4.2469	2.90347	2.73739	3.18146	2.89801	2.37887	2.77519	2.98518	4.58477	3.61503
	0.01278	4.76171 5.48406	0.61958	0.77255	0.48576	0.9551
14	6 3.52817	5.73738 3.58133	3.1014	5.24833	4.03855	4.03625	4.6075	0.62464	3.98653	4.85145	3.04057	4.44913	2.76301	2.53564	3.48277	3.69774	4.25759	5.98023	4.79830 273 K - - -
	2.68618	4.42225 2.77519	2.73123	3.46354	2.40513	3.72494	3.29354	2.67741	2.69355	4.2469	2.90347	2.73739	3.18146	2.89801	2.37887	2.77519	2.98518	4.58477	3.61503
	0.01278	4.76171 5.48406	0.61958	0.77255	0.48576	0.9551
14	7 1.85488	4.59047 4.34719	4.10044	5.08599	3.3778	5.03985	4.5068	4.11875	4.21441	5.00397	3.99454	4.19487	4.35191	4.35006	0.5882	2.73904	3.80043	6.42312	5.28181 274 S - - -
	2.68618	4.42225 2.77519	2.73123	3.46354	2.40513	3.72494	3.29354	2.67741	2.69355	4.2469	2.90347	2.73739	3.18146	2.89801	2.37887	2.77519	2.98518	4.58477	3.61503
	0.01278	4.76171 5.48406	0.61958	0.77255	0.48576	0.9551
14	8 2.52888	4.61472 3.56615	3.01253	2.62913	1.90596	4.01942	2.93052	2.97719	2.89215	3.76931	3.43863	4.12017	3.29667	3.02253	1.87953	3.03725	2.94397	5.23514	3.98163 275 s - - -
	2.68618	4.42225 2.77519	2.73123	3.46354	2.40513	3.72494	3.29354	2.67741	2.69355	4.2469	2.90347	2.73739	3.18146	2.89801	2.37887	2.77519	2.98518	4.58477	3.61503
	0.01278	4.76171 5.48406	0.61958	0.77255	0.48576	0.9551
14	9 2.95015	0.71641 3.96777	3.64923	4.01733	3.69875	3.3116	3.76038	3.45895	3.44932	4.36175	3.06319	4.34369	3.90114	3.69612	3.15098	3.35159	3.42502	5.48783	4.10577 276 c - - -
	2.68618	4.42225 2.77519	2.73123	3.46354	2.40513	3.72494	3.29354	2.67741	2.69355	4.2469	2.90347	2.73739	3.18146	2.89801	2.37887	2.77519	2.98518	4.58477	3.61503
	0.01278	4.76171 5.48406	0.61958	0.77255	0.48576	0.9551
15	0 2.47866	4.53032 3.63829	3.07185	2.1086	3.29645	2.76255	3.03395	3.02933	2.7439	3.63332	3.12816	3.4264	3.33451	3.39094	2.3846	2.78332	2.45616	4.02783	3.87209 277 f - - -
	2.68618	4.42225 2.77519	2.73123	3.46354	2.40513	3.72494	3.29354	2.67741	2.69355	4.2469	2.90347	2.73739	3.18146	2.89801	2.37887	2.77519	2.98518	4.58477	3.61503
	0.01278	4.76171 5.48406	0.61958	0.77255	0.48576	0.9551
15	1 2.40648	5.23874 2.41147	2.22653	4.56107	3.24978	3.75604	4.03131	2.35312	2.74372	4.28545	3.04316	3.44909	2.73392	2.61538	2.35704	2.82202	3.1505	5.68527	3.67027 278 e - - -
	2.68618	4.42225 2.77519	2.73123	3.46354	2.40513	3.72494	3.29354	2.67741	2.69355	4.2469	2.90347	2.73739	3.18146	2.89801	2.37887	2.77519	2.98518	4.58477	3.61503
	0.01278	4.76171 5.48406	0.61958	0.77255	0.48576	0.9551
15	2 2.64064	5.27508 2.39605	2.48424	4.612	3.04132	3.46634	3.6058	1.98548	3.57685	4.31792	2.56285	3.17063	2.66372	2.82562	2.75	2.44672	3.66134	5.71262	3.61697 279 k - - -
	2.68618	4.42225 2.77519	2.73123	3.46354	2.40513	3.72494	3.29354	2.67741	2.69355	4.2469	2.90347	2.73739	3.18146	2.89801	2.37887	2.77519	2.98518	4.58477	3.61503
	0.08774	4.76171 2.58423	0.61958	0.77255	0.48576	0.9551
15	3 2.58464	5.22589 2.85990	2.1042	4.55311	3.22237	3.45292	4.02659	2.10732	3.14042	4.27144	3.01341	3.00748	2.83063	2.82779	2.00583	2.99009	3.16105	5.66938	4.26954 280 s - - -
	2.68618	4.42225 2.77519	2.73123	3.46354	2.40513	3.72494	3.29354	2.67741	2.69355	4.2469	2.90347	2.73739	3.18146	2.89801	2.37887	2.77519	2.98518	4.58477	3.61503
	0.04288	4.68774 3.41844	0.61958	0.77255	0.63283	0.75734
15	4 2.54944	4.49683 3.22397	3.02476	3.63751	3.22344	3.97059	2.51534	2.49675	1.63176	3.251	3.44103	4.10121	3.0045	3.34389	2.96285	2.98359	2.57277	5.07575	3.83697 281 l - - -
	2.68618	4.42225 2.77519	2.73123	3.46354	2.40513	3.72494	3.29354	2.67741	2.69355	4.2469	2.90347	2.73739	3.18146	2.89801	2.37887	2.77519	2.98518	4.58477	3.61503
	0.12563	4.65904 2.22024	0.61958	0.77255	0.68199	0.70443
15	5 2.42445	5.19118 2.12320	2.02281	4.5165	3.49419	3.69225	3.35558	2.35799	3.48822	4.23839	2.96878	3.443	2.64193	2.93091	2.31407	2.80772	3.57141	5.63575	4.23475 282 e - - -
	2.68619	4.42257 2.77487	2.73123	3.46386	2.40494	3.72488	3.29361	2.67773	2.69369	4.24722	2.90311	2.73727	3.18156	2.8976	2.37889	2.77534	2.98551	4.58509	3.615
	0.47235	1.44666 1.95822	1.55818	0.23638	0.62415	0.76726
15	6 2.36912	5.16021 2.47789	2.41004	4.48452	2.88811	3.67358	3.95559	2.4198	3.0964	4.20913	2.46179	2.89213	2.65067	2.56403	2.55782	2.93521	3.54023	5.60772	4.20966 297 a - - -
	2.68618	4.42225 2.77519	2.73123	3.46354	2.40513	3.72494	3.29354	2.67741	2.69355	4.2469	2.90347	2.73739	3.18146	2.89801	2.37887	2.77519	2.98518	4.58477	3.61503
	0.01674	4.49435 5.21670	0.61958	0.77255	0.5692	0.83466
15	7 2.63531	5.19134 2.77687	2.45467	4.51291	2.78472	3.71172	3.98245	2.32205	3.48665	4.23868	2.59065	3.07611	2.69889	2.75409	2.0556	2.54351	3.56938	4.23246	4.24254 298 s - - -
	2.68618	4.42225 2.77519	2.73123	3.46354	2.40513	3.72494	3.29354	2.67741	2.69355	4.2469	2.90347	2.73739	3.18146	2.89801	2.37887	2.77519	2.98518	4.58477	3.61503
	0.01461	4.62933 5.35168	0.61958	0.77255	0.63579	0.75399
15	8 2.74853	5.13275 2.61954	2.49435	3.87757	2.99913	3.73631	3.88141	2.49375	2.87094	4.1867	2.67102	3.4471	2.37954	2.54435	2.41898	2.97975	3.26409	5.596	2.96898 299 q - - -
	2.68618	4.42225 2.77519	2.73123	3.46354	2.40513	3.72494	3.29354	2.67741	2.69355	4.2469	2.90347	2.73739	3.18146	2.89801	2.37887	2.77519	2.98518	4.58477	3.61503
	0.01417	4.65978 5.38212	0.61958	0.77255	0.68078	0.70567
15	9 2.56966	5.24866 2.60596	2.11485	4.58733	3.22876	3.71516	3.71802	2.30293	3.5512	4.29142	2.15754	3.92008	2.81392	2.57397	2.28945	2.71306	3.63594	5.68508	4.27749 300 e - - -
	2.68618	4.42225 2.77519	2.73123	3.46354	2.40513	3.72494	3.29354	2.67741	2.69355	4.2469	2.90347	2.73739	3.18146	2.89801	2.37887	2.77519	2.98518	4.58477	3.61503
	0.01417	4.65978 5.38212	0.61958	0.77255	0.68078	0.70567
16	0 2.43321	5.23638 2.52650	2.16208	4.57151	3.52584	3.71461	4.05059	2.36803	3.32252	4.27977	2.65847	2.93765	2.8143	2.53991	2.23983	2.75691	3.62169	5.675	3.69749 301 e - - -
	2.68618	4.42225 2.77519	2.73123	3.46354	2.40513	3.72494	3.29354	2.67741	2.69355	4.2469	2.90347	2.73739	3.18146	2.89801	2.37887	2.77519	2.98518	4.58477	3.61503
	0.01417	4.65978 5.38212	0.61958	0.77255	0.45164	1.0122
16	1 2.33234	5.29056 1.87011	2.50136	4.639	3.56123	3.80608	4.11506	2.57381	3.61478	4.3704	2.8783	3.12539	2.69356	3.07033	1.85782	2.8423	3.69159	5.76417	4.35851 302 s - - -
	2.68618	4.42225 2.77519	2.73123	3.46354	2.40513	3.72494	3.29354	2.67741	2.69355	4.2469	2.90347	2.73739	3.18146	2.89801	2.37887	2.77519	2.98518	4.58477	3.61503
	0.01312	4.73577 5.45812	0.61958	0.77255	0.5411	0.87253
16	2 3.22900	0.52788 4.47136	4.09157	4.66709	3.89498	4.83065	3.96729	2.36689	3.75917	4.7318	4.22396	4.56038	4.17014	3.69777	3.44495	3.65223	3.64391	5.97452	4.82710 303 C - - -
	2.68618	4.42225 2.77519	2.73123	3.46354	2.40513	3.72494	3.29354	2.67741	2.69355	4.2469	2.90347	2.73739	3.18146	2.89801	2.37887	2.77519	2.98518	4.58477	3.61503
	0.01312	4.73577 5.45812	0.61958	0.77255	0.5411	0.87253
16	3 2.66162	5.23973 3.04194	2.26638	4.56616	2.95128	3.43871	3.50592	2.07782	3.53693	4.28537	2.89677	3.25787	2.22738	2.62879	2.54781	3.00603	3.03182	5.68363	3.59179 304 k - - -
	2.68618	4.42225 2.77519	2.73123	3.46354	2.40513	3.72494	3.29354	2.67741	2.69355	4.2469	2.90347	2.73739	3.18146	2.89801	2.37887	2.77519	2.98518	4.58477	3.61503
	0.01312	4.73577 5.45812	0.61958	0.77255	0.45265	1.01044
16	4 2.79607	4.30829 4.13735	2.7605	3.06322	3.87778	4.17156	2.36067	3.45378	1.92782	2.74712	3.81004	3.66752	3.69288	3.36769	3.15605	1.94927	2.26122	4.91617	3.71861 305 l - - -
	2.68618	4.42225 2.77519	2.73123	3.46354	2.40513	3.72494	3.29354	2.67741	2.69355	4.2469	2.90347	2.73739	3.18146	2.89801	2.37887	2.77519	2.98518	4.58477	3.61503
	0.01278	4.76171 5.48406	0.61958	0.77255	0.48576	0.9551
16	5 2.90094	4.41889 4.20475	3.61076	3.44326	3.9686	4.22571	2.38922	3.39309	1.09686	3.44122	3.87529	4.32876	3.21726	2.81153	3.25322	3.1291	2.64585	4.98617	3.21867 306 l - - -
	2.68618	4.42225 2.77519	2.73123	3.46354	2.40513	3.72494	3.29354	2.67741	2.69355	4.2469	2.90347	2.73739	3.18146	2.89801	2.37887	2.77519	2.98518	4.58477	3.61503
	0.01278	4.76171 5.48406	0.61958	0.77255	0.48576	0.9551
16	6 2.01752	5.17743 3.08776	2.53072	4.47656	3.58072	3.77188	3.93023	2.1501	3.46225	3.7123	2.44623	3.97273	2.66825	2.36169	2.38797	3.01866	3.2302	5.6381	3.53460 307 a - - -
	2.68618	4.42225 2.77519	2.73123	3.46354	2.40513	3.72494	3.29354	2.67741	2.69355	4.2469	2.90347	2.73739	3.18146	2.89801	2.37887	2.77519	2.98518	4.58477	3.61503
	0.01278	4.76171 5.48406	0.61958	0.77255	0.48576	0.9551
16	7 2.35452	5.27278 2.70270	2.2504	4.60877	3.56154	3.74931	4.08808	1.89967	3.02109	3.42138	2.86222	3.95482	2.35356	2.59853	2.62801	2.85871	3.65855	5.71074	4.30576 308 k - - -
	2.68618	4.42225 2.77519	2.73123	3.46354	2.40513	3.72494	3.29354	2.67741	2.69355	4.2469	2.90347	2.73739	3.18146	2.89801	2.37887	2.77519	2.98518	4.58477	3.61503
	0.01278	4.76171 5.48406	0.61958	0.77255	0.48576	0.9551
16	8 4.04695	5.85022 3.94728	3.80309	5.16855	4.28396	4.93008	5.05982	3.58251	4.44641	5.53346	4.23895	4.89759	0.25906	3.8093	4.09922	4.38482	4.74649	6.27349	5.10672 309 Q - - -
	2.68618	4.42225 2.77519	2.73123	3.46354	2.40513	3.72494	3.29354	2.67741	2.69355	4.2469	2.90347	2.73739	3.18146	2.89801	2.37887	2.77519	2.98518	4.58477	3.61503
	0.01278	4.76171 5.48406	0.61958	0.77255	0.48576	0.9551
16	9 2.28834	4.20449 4.57352	3.97067	2.6724	3.49022	4.27066	1.83967	3.79564	2.14447	2.86927	4.04482	4.3123	3.96224	3.45112	2.83582	3.03086	1.81442	4.82499	3.64417 310 v - - -
	2.68618	4.42225 2.77519	2.73123	3.46354	2.40513	3.72494	3.29354	2.67741	2.69355	4.2469	2.90347	2.73739	3.18146	2.89801	2.37887	2.77519	2.98518	4.58477	3.61503
	0.01278	4.76171 5.48406	0.61958	0.77255	0.48576	0.9551
17	0 2.34460	5.25603 2.52778	2.16566	4.58516	3.56363	3.75253	3.70286	2.23883	2.88061	4.30093	2.56494	2.73571	2.74193	2.83042	2.75384	2.88353	3.22602	5.69833	4.29721 311 e - - -
	2.68618	4.42225 2.77519	2.73123	3.46354	2.40513	3.72494	3.29354	2.67741	2.69355	4.2469	2.90347	2.73739	3.18146	2.89801	2.37887	2.77519	2.98518	4.58477	3.61503
	0.01278	4.76171 5.48406	0.61958	0.77255	0.48576	0.9551
17	1 2.57913	4.40160 3.88281	3.30895	3.52201	3.82337	3.54861	2.16114	2.90425	2.60502	3.5106	3.65071	2.82724	3.51421	3.13619	2.76713	3.02508	1.94685	2.72408	3.78369 312 v - - -
	2.68618	4.42225 2.77519	2.73123	3.46354	2.40513	3.72494	3.29354	2.67741	2.69355	4.2469	2.90347	2.73739	3.18146	2.89801	2.37887	2.77519	2.98518	4.58477	3.61503
	0.01278	4.76171 5.48406	0.61958	0.77255	0.48576	0.9551
17	2 4.09309	5.28537 5.96111	5.42543	3.48994	5.5096	5.83382	1.84333	5.26585	0.48987	3.23527	5.6653	5.51243	5.16845	5.23675	4.94716	4.30477	2.69106	5.77481	4.79832 313 L - - -
	2.68618	4.42225 2.77519	2.73123	3.46354	2.40513	3.72494	3.29354	2.67741	2.69355	4.2469	2.90347	2.73739	3.18146	2.89801	2.37887	2.77519	2.98518	4.58477	3.61503
	0.01278	4.76171 5.48406	0.61958	0.77255	0.48576	0.9551
17	3 2.82144	5.30286 3.01552	1.67737	4.63736	3.12807	3.77732	3.52678	1.85095	3.6028	4.35117	2.30659	3.97954	2.88061	3.00397	2.47465	3.05402	3.68879	5.74165	4.33785 314 e - - -
	2.68618	4.42225 2.77519	2.73123	3.46354	2.40513	3.72494	3.29354	2.67741	2.69355	4.2469	2.90347	2.73739	3.18146	2.89801	2.37887	2.77519	2.98518	4.58477	3.61503
	0.01278	4.76171 5.48406	0.61958	0.77255	0.48576	0.9551
17	4 2.13534	5.29662 2.31708	2.14711	4.63901	3.56028	3.75099	4.12338	2.03823	3.37468	4.33846	2.64072	3.95633	2.73517	2.67579	2.3902	3.02261	3.68592	5.73034	4.32042 315 k - - -
	2.68618	4.42225 2.77519	2.73123	3.46354	2.40513	3.72494	3.29354	2.67741	2.69355	4.2469	2.90347	2.73739	3.18146	2.89801	2.37887	2.77519	2.98518	4.58477	3.61503
	0.01278	4.76171 5.48406	0.61958	0.77255	0.48576	0.9551
17	5 3.64017	4.97518 5.16350	4.65382	3.02922	4.72413	4.54798	2.25141	4.3695	2.00042	3.57267	4.68537	5.00826	4.54124	4.44526	4.08211	3.87103	2.88121	0.83901	3.26255 316 w - - -
	2.68618	4.42225 2.77519	2.73123	3.46354	2.40513	3.72494	3.29354	2.67741	2.69355	4.2469	2.90347	2.73739	3.18146	2.89801	2.37887	2.77519	2.98518	4.58477	3.61503
	0.01278	4.76171 5.48406	0.61958	0.77255	0.48576	0.9551
17	6 2.74831	4.76528 5.42304	4.8976	3.86064	4.90525	5.42991	0.80744	4.77963	1.71775	3.65938	5.03833	5.16921	4.95726	4.8928	4.28333	3.74626	1.92027	5.81598	4.66185 317 i - - -
	2.68618	4.42225 2.77519	2.73123	3.46354	2.40513	3.72494	3.29354	2.67741	2.69355	4.2469	2.90347	2.73739	3.18146	2.89801	2.37887	2.77519	2.98518	4.58477	3.61503
	0.01278	4.76171 5.48406	0.61958	0.77255	0.48576	0.9551
17	7 2.80988	5.31454 1.77584	2.00719	3.82604	3.19057	3.5017	4.13759	2.20673	3.61707	4.35828	2.58214	3.43741	2.867	3.00826	2.77092	2.90314	3.70199	5.74963	4.33762 318 d - - -
	2.68618	4.42225 2.77519	2.73123	3.46354	2.40513	3.72494	3.29354	2.67741	2.69355	4.2469	2.90347	2.73739	3.18146	2.89801	2.37887	2.77519	2.98518	4.58477	3.61503
	0.01278	4.76171 5.48406	0.61958	0.77255	0.48576	0.9551
17	8 2.19944	5.23102 3.06233	2.03389	4.55028	3.57034	3.75913	4.01748	1.98577	3.1576	3.71523	3.0488	3.96298	2.36687	2.62674	2.57792	2.83481	3.27909	5.67895	4.28555 319 k - - -
	2.68618	4.42225 2.77519	2.73123	3.46354	2.40513	3.72494	3.29354	2.67741	2.69355	4.2469	2.90347	2.73739	3.18146	2.89801	2.37887	2.77519	2.98518	4.58477	3.61503
	0.01278	4.76171 5.48406	0.61958	0.77255	0.48576	0.9551
17	9 2.65906	5.25674 3.09554	2.35483	4.58505	3.59396	3.76885	4.04822	1.80235	2.96796	3.59259	2.82725	3.45976	2.69786	1.88083	2.79041	3.0444	3.63893	5.69302	4.30908 320 k - - -
	2.68618	4.42225 2.77519	2.73123	3.46354	2.40513	3.72494	3.29354	2.67741	2.69355	4.2469	2.90347	2.73739	3.18146	2.89801	2.37887	2.77519	2.98518	4.58477	3.61503
	0.08774	4.76171 2.58423	0.61958	0.77255	0.48576	0.9551
18	0 2.20221	5.17420 2.81900	2.16911	4.48182	3.22959	3.73847	3.17954	2.12853	3.21947	3.62087	2.89307	3.9396	2.69262	2.63456	2.73937	2.6114	3.28361	5.62995	4.24286 321 k - - -
	2.68618	4.42225 2.77519	2.73123	3.46354	2.40513	3.72494	3.29354	2.67741	2.69355	4.2469	2.90347	2.73739	3.18146	2.89801	2.37887	2.77519	2.98518	4.58477	3.61503
	0.01377	4.68774 5.41009	0.61958	0.77255	0.63283	0.75734
18	1 2.17230	5.25868 2.81280	1.95013	4.59856	3.11412	3.72295	3.69645	2.07135	3.56147	4.30095	2.74418	3.92877	2.62884	2.49981	2.72533	2.80988	3.64658	5.69412	4.28661 322 e - - -
	2.68618	4.42225 2.77519	2.73123	3.46354	2.40513	3.72494	3.29354	2.67741	2.69355	4.2469	2.90347	2.73739	3.18146	2.89801	2.37887	2.77519	2.98518	4.58477	3.61503
	0.01377	4.68774 5.41009	0.61958	0.77255	0.63283	0.75734
18	2 2.30962	5.25847 2.49851	2.01046	4.59808	3.14766	3.72302	4.08032	2.26331	3.33833	4.3008	3.00344	3.92841	2.59337	2.63718	2.31402	2.59664	3.64622	5.69428	4.28641 323 e - - -
	2.68618	4.42225 2.77519	2.73123	3.46354	2.40513	3.72494	3.29354	2.67741	2.69355	4.2469	2.90347	2.73739	3.18146	2.89801	2.37887	2.77519	2.98518	4.58477	3.61503
	0.01377	4.68774 5.41009	0.61958	0.77255	0.63283	0.75734
18	3 2.65465	5.44631 2.31654	2.29801	4.7699	1.41139	3.91354	4.24974	2.7577	3.40353	4.54305	2.28801	4.06178	3.04291	3.27928	2.92748	3.2328	3.83529	5.9237	4.49645 324 g - - -
	2.68618	4.42225 2.77519	2.73123	3.46354	2.40513	3.72494	3.29354	2.67741	2.69355	4.2469	2.90347	2.73739	3.18146	2.89801	2.37887	2.77519	2.98518	4.58477	3.61503
	0.01377	4.68774 5.41009	0.61958	0.77255	0.40369	1.10216
18	4 2.31018	4.95778 2.88296	2.2968	4.18787	3.22271	3.82968	2.56237	2.4655	2.84676	3.42308	3.16232	4.01315	2.77025	2.73894	2.82828	2.58455	2.94626	5.46614	3.55055 325 e - - -
	2.68618	4.42225 2.77519	2.73123	3.46354	2.40513	3.72494	3.29354	2.67741	2.69355	4.2469	2.90347	2.73739	3.18146	2.89801	2.37887	2.77519	2.98518	4.58477	3.61503
	0.01278	4.76171 5.48406	0.61958	0.77255	0.48576	0.9551
18	5 2.29389	5.28188 2.60748	2.49694	4.61615	3.56844	3.77239	4.09242	2.366	3.58521	4.33361	2.4718	2.03939	2.87587	2.64607	2.36591	3.04103	3.66846	5.72801	4.32463 326 p - - -
	2.68618	4.42225 2.77519	2.73123	3.46354	2.40513	3.72494	3.29354	2.67741	2.69355	4.2469	2.90347	2.73739	3.18146	2.89801	2.37887	2.77519	2.98518	4.58477	3.61503
	0.01278	4.76171 5.48406	0.61958	0.77255	0.48576	0.9551
18	6 2.96839	4.34598 4.79038	4.19593	1.283	4.14032	4.42684	2.19326	4.01602	2.18496	3.36015	4.24733	4.48618	4.1589	4.07129	3.45227	2.86648	2.01784	4.90598	3.14052 327 f - - -
	2.68618	4.42225 2.77519	2.73123	3.46354	2.40513	3.72494	3.29354	2.67741	2.69355	4.2469	2.90347	2.73739	3.18146	2.89801	2.37887	2.77519	2.98518	4.58477	3.61503
	0.01278	4.76171 5.48406	0.61958	0.77255	0.48576	0.9551
18	7 2.79557	4.62801 5.33828	4.7926	3.14662	4.73801	5.2077	1.23984	4.6598	2.09235	3.67518	4.87873	5.02503	4.83265	4.74218	4.09614	3.59591	1.1362	5.63473	4.45335 328 v - - -
	2.68618	4.42225 2.77519	2.73123	3.46354	2.40513	3.72494	3.29354	2.67741	2.69355	4.2469	2.90347	2.73739	3.18146	2.89801	2.37887	2.77519	2.98518	4.58477	3.61503
	0.01278	4.76171 5.48406	0.61958	0.77255	0.48576	0.9551
18	8 3.70252	4.90928 5.74607	5.23507	3.84767	5.23722	5.78548	1.16074	5.14274	1.23111	3.59531	5.3913	5.40059	5.24341	5.2179	4.64687	3.94477	1.45936	5.98176	4.88244 329 i - - -
	2.68618	4.42225 2.77519	2.73123	3.46354	2.40513	3.72494	3.29354	2.67741	2.69355	4.2469	2.90347	2.73739	3.18146	2.89801	2.37887	2.77519	2.98518	4.58477	3.61503
	0.01278	4.76171 5.48406	0.61958	0.77255	0.48576	0.9551
18	9 1.49573	4.40573 4.26308	3.72201	3.64226	3.82342	4.3771	2.82736	3.61726	1.41736	3.62241	3.92043	4.30378	3.86659	3.83835	2.93394	2.78091	2.36234	5.16495	3.97133 330 l - - -
	2.68618	4.42225 2.77519	2.73123	3.46354	2.40513	3.72494	3.29354	2.67741	2.69355	4.2469	2.90347	2.73739	3.18146	2.89801	2.37887	2.77519	2.98518	4.58477	3.61503
	0.01278	4.76171 5.48406	0.61958	0.77255	0.48576	0.9551
19	0 4.08473	5.68888 4.91555	4.94404	5.91947	0.11577	5.91389	5.81815	5.22743	5.30838	6.34724	5.0837	5.08757	5.48442	5.28837	4.29179	4.62173	5.18276	6.70399	6.07639 331 G - - -
	2.68618	4.42225 2.77519	2.73123	3.46354	2.40513	3.72494	3.29354	2.67741	2.69355	4.2469	2.90347	2.73739	3.18146	2.89801	2.37887	2.77519	2.98518	4.58477	3.61503
	0.01278	4.76171 5.48406	0.61958	0.77255	0.48576	0.9551
19	1 4.23450	6.24163 0.20516	3.33257	5.80861	4.16291	5.05903	5.6635	4.34399	5.11293	6.1829	3.90887	4.86838	4.34824	4.91563	4.14732	4.60946	5.22595	6.74759	5.63521 332 D - - -
	2.68618	4.42225 2.77519	2.73123	3.46354	2.40513	3.72494	3.29354	2.67741	2.69355	4.2469	2.90347	2.73739	3.18146	2.89801	2.37887	2.77519	2.98518	4.58477	3.61503
	0.01278	4.76171 5.48406	0.61958	0.77255	0.48576	0.9551
19	2 3.87601	5.11818 5.35998	4.95487	0.69118	4.85747	4.20285	3.29598	4.75529	2.34316	3.04705	4.7086	5.12521	4.6873	4.71454	4.20834	4.09165	3.32139	2.53321	2.68188 333 F - - -
	2.68618	4.42225 2.77519	2.73123	3.46354	2.40513	3.72494	3.29354	2.67741	2.69355	4.2469	2.90347	2.73739	3.18146	2.89801	2.37887	2.77519	2.98518	4.58477	3.61503
	0.01278	4.76171 5.48406	0.61958	0.77255	0.48576	0.9551
19	3 3.81504	5.69025 3.67385	3.67966	5.24047	4.08778	5.07907	5.25242	4.13016	4.7885	5.80111	0.24736	4.80285	4.42573	4.45595	3.88912	4.26095	4.76486	6.40772	5.18037 334 N - - -
	2.68618	4.42225 2.77519	2.73123	3.46354	2.40513	3.72494	3.29354	2.67741	2.69355	4.2469	2.90347	2.73739	3.18146	2.89801	2.37887	2.77519	2.98518	4.58477	3.61503
	0.01278	4.76171 5.48406	0.61958	0.77255	0.48576	0.9551
19	4 3.43137	5.57041 3.64128	2.72045	5.10895	3.99431	4.06194	4.46982	2.37252	3.90614	4.77144	3.56027	4.42545	3.20064	0.68102	2.88754	3.63404	4.11989	5.94074	4.75693 335 R - - -
	2.68618	4.42225 2.77519	2.73123	3.46354	2.40513	3.72494	3.29354	2.67741	2.69355	4.2469	2.90347	2.73739	3.18146	2.89801	2.37887	2.77519	2.98518	4.58477	3.61503
	0.01278	4.76171 5.48406	0.61958	0.77255	0.48576	0.9551
19	5 2.79450	5.25275 3.06357	2.21568	3.8083	3.57386	3.75879	4.05014	1.94942	3.54818	4.29901	2.61127	3.43802	2.53034	2.07955	2.7664	3.02475	2.75588	5.69412	4.29935 336 k - - -
	2.68618	4.42225 2.77519	2.73123	3.46354	2.40513	3.72494	3.29354	2.67741	2.69355	4.2469	2.90347	2.73739	3.18146	2.89801	2.37887	2.77519	2.98518	4.58477	3.61503
	0.01278	4.76171 5.48406	0.61958	0.77255	0.48576	0.9551
19	6 3.89196	5.12504 5.82932	5.23613	2.08935	5.23117	5.49769	1.64361	5.08659	0.82362	2.64437	5.38927	5.29996	4.96153	5.02343	4.60379	4.09483	2.83544	5.55321	4.56156 337 l - - -
	2.68618	4.42225 2.77519	2.73123	3.46354	2.40513	3.72494	3.29354	2.67741	2.69355	4.2469	2.90347	2.73739	3.18146	2.89801	2.37887	2.77519	2.98518	4.58477	3.61503
	0.01278	4.76171 5.48406	0.61958	0.77255	0.48576	0.9551
19	7 2.62801	5.27910 2.35233	2.26478	3.80915	2.92433	3.74915	4.0979	2.33764	3.15432	4.32179	2.05671	3.42465	2.69554	2.80834	2.58183	3.01659	3.66584	5.71608	4.30926 338 n - - -
	2.68618	4.42225 2.77519	2.73123	3.46354	2.40513	3.72494	3.29354	2.67741	2.69355	4.2469	2.90347	2.73739	3.18146	2.89801	2.37887	2.77519	2.98518	4.58477	3.61503
	0.01278	4.76171 5.48406	0.61958	0.77255	0.48576	0.9551
19	8 2.62677	5.14311 2.90661	2.54264	4.43012	3.58411	2.99111	3.29797	2.38628	2.93497	4.19956	2.55254	3.97594	2.70257	2.10668	2.63883	2.78965	2.96809	5.61214	3.56497 339 r - - -
	2.68618	4.42225 2.77519	2.73123	3.46354	2.40513	3.72494	3.29354	2.67741	2.69355	4.2469	2.90347	2.73739	3.18146	2.89801	2.37887	2.77519	2.98518	4.58477	3.61503
	0.01278	4.76171 5.48406	0.61958	0.77255	0.48576	0.9551
19	9 2.62549	5.12257 2.41734	2.20017	3.20286	3.58781	3.4919	3.48202	2.55041	2.82676	4.18099	3.08674	2.73617	2.90621	2.66297	2.42481	2.82021	3.47773	5.59631	3.81248 340 e - - -
	2.68618	4.42225 2.77519	2.73123	3.46354	2.40513	3.72494	3.29354	2.67741	2.69355	4.2469	2.90347	2.73739	3.18146	2.89801	2.37887	2.77519	2.98518	4.58477	3.61503
	0.11685	4.76171 2.28544	0.61958	0.77255	0.48576	0.9551
20	0 2.45703	5.13832 2.83981	2.22562	4.43603	2.25805	3.47079	3.36721	2.49234	3.42319	4.19197	2.82585	3.93501	2.8501	2.70958	2.17979	2.98061	3.5033	4.03071	4.22013 341 s - - -
	2.68593	4.42281 2.77456	2.73141	3.46374	2.40501	3.725	3.29393	2.67761	2.694	4.24746	2.90306	2.73711	3.18137	2.89835	2.37866	2.77529	2.98502	4.58533	3.61559
	0.50786	1.04319 3.08148	1.62251	0.2199	0.38011	1.15133
20	1 2.61301	5.27998 1.37884	2.25058	4.58616	3.5725	3.82214	4.04792	2.60824	3.08649	4.34478	2.77236	4.00388	2.94086	3.10502	2.60857	3.0956	3.19393	5.74354	4.34565 365 d - - -
	2.68618	4.42225 2.77519	2.73123	3.46354	2.40513	3.72494	3.29354	2.67741	2.69355	4.2469	2.90347	2.73739	3.18146	2.89801	2.37887	2.77519	2.98518	4.58477	3.61503
	0.01328	4.72374 5.44608	0.61958	0.77255	0.56531	0.83976
20	2 2.59642	5.22562 2.34281	1.93297	4.54808	3.5529	3.20678	4.01839	2.48662	3.10973	4.27231	3.02959	3.22938	2.84664	2.60218	2.37844	2.77785	3.29952	4.26074	4.27519 366 e - - -
	2.68618	4.42225 2.77519	2.73123	3.46354	2.40513	3.72494	3.29354	2.67741	2.69355	4.2469	2.90347	2.73739	3.18146	2.89801	2.37887	2.77519	2.98518	4.58477	3.61503
	0.01328	4.72374 5.44608	0.61958	0.77255	0.43905	1.03464
20	3 2.34268	4.26192 4.29729	3.16561	2.40932	3.90449	4.2101	2.50758	3.58223	1.6851	3.03332	3.90066	4.27336	3.79597	3.23201	2.62365	3.02773	2.1499	4.87463	3.68447 367 l - - -
	2.68618	4.42225 2.77519	2.73123	3.46354	2.40513	3.72494	3.29354	2.67741	2.69355	4.2469	2.90347	2.73739	3.18146	2.89801	2.37887	2.77519	2.98518	4.58477	3.61503
	0.01278	4.76171 5.48406	0.61958	0.77255	0.48576	0.9551
20	4 2.60259	4.31676 4.18886	3.60437	3.38185	3.44785	4.17648	2.53827	3.47159	2.19127	3.42873	3.84172	4.26905	3.72256	3.21472	3.18114	3.04747	2.57172	1.47915	3.17630 368 w - - -
	2.68618	4.42225 2.77519	2.73123	3.46354	2.40513	3.72494	3.29354	2.67741	2.69355	4.2469	2.90347	2.73739	3.18146	2.89801	2.37887	2.77519	2.98518	4.58477	3.61503
	0.01278	4.76171 5.48406	0.61958	0.77255	0.48576	0.9551
20	5 2.51455	5.27514 2.79480	2.49054	4.6112	2.6858	3.75239	4.08935	2.08161	2.87235	4.3188	2.79557	3.95884	2.25893	2.22664	2.61288	3.02075	3.66106	5.7124	4.30905 369 k - - -
	2.68618	4.42225 2.77519	2.73123	3.46354	2.40513	3.72494	3.29354	2.67741	2.69355	4.2469	2.90347	2.73739	3.18146	2.89801	2.37887	2.77519	2.98518	4.58477	3.61503
	0.01278	4.76171 5.48406	0.61958	0.77255	0.48576	0.9551
20	6 2.43509	5.21550 2.58532	1.99009	3.95253	3.22038	3.76117	3.46806	2.07132	2.945	4.26465	3.05137	3.96319	2.7457	2.60265	2.76215	2.88399	3.04331	5.66764	4.27672 370 e - - -
	2.68618	4.42225 2.77519	2.73123	3.46354	2.40513	3.72494	3.29354	2.67741	2.69355	4.2469	2.90347	2.73739	3.18146	2.89801	2.37887	2.77519	2.98518	4.58477	3.61503
	0.01278	4.76171 5.48406	0.61958	0.77255	0.48576	0.9551
20	7 2.83837	4.25171 4.55055	3.95314	3.34632	3.4909	4.31022	1.66316	3.78891	1.52135	3.06928	4.06021	4.34876	3.9705	3.2913	3.28779	2.73554	2.11436	4.885	3.70362 371 l - - -
	2.68618	4.42225 2.77519	2.73123	3.46354	2.40513	3.72494	3.29354	2.67741	2.69355	4.2469	2.90347	2.73739	3.18146	2.89801	2.37887	2.77519	2.98518	4.58477	3.61503
	0.01278	4.76171 5.48406	0.61958	0.77255	0.48576	0.9551
20	8 2.66055	5.28278 1.96154	2.22923	4.61996	3.56119	3.75237	4.10095	2.49192	3.58469	4.32586	2.52872	3.47501	2.65179	2.76527	2.16218	3.02074	3.3493	5.71994	3.56387 372 d - - -
	2.68618	4.42225 2.77519	2.73123	3.46354	2.40513	3.72494	3.29354	2.67741	2.69355	4.2469	2.90347	2.73739	3.18146	2.89801	2.37887	2.77519	2.98518	4.58477	3.61503
	0.01278	4.76171 5.48406	0.61958	0.77255	0.48576	0.9551
20	9 2.42221	5.29290 1.91069	2.48142	4.6336	3.2114	3.75258	4.11689	2.2754	3.5964	4.33561	2.72745	2.93908	2.63199	2.61618	2.57664	2.8051	3.68138	5.72824	4.31908 373 d - - -
	2.68618	4.42225 2.77519	2.73123	3.46354	2.40513	3.72494	3.29354	2.67741	2.69355	4.2469	2.90347	2.73739	3.18146	2.89801	2.37887	2.77519	2.98518	4.58477	3.61503
	0.01278	4.76171 5.48406	0.61958	0.77255	0.48576	0.9551
21	0 2.54112	5.27542 2.53999	2.35543	4.60869	2.13727	3.76271	4.08599	2.50772	3.57733	4.32342	2.38609	3.10203	2.86476	2.80428	2.36494	3.02922	3.2622	5.71898	4.31468 374 g - - -
	2.68618	4.42225 2.77519	2.73123	3.46354	2.40513	3.72494	3.29354	2.67741	2.69355	4.2469	2.90347	2.73739	3.18146	2.89801	2.37887	2.77519	2.98518	4.58477	3.61503
	0.01278	4.76171 5.48406	0.61958	0.77255	0.48576	0.9551
21	1 2.47635	5.25281 2.46875	2.17032	4.58036	2.64305	3.7538	4.05423	2.29695	2.91122	4.2982	2.56182	3.55512	2.8561	2.98574	2.4533	2.76206	3.63402	4.00618	4.29586 375 e - - -
	2.68618	4.42225 2.77519	2.73123	3.46354	2.40513	3.72494	3.29354	2.67741	2.69355	4.2469	2.90347	2.73739	3.18146	2.89801	2.37887	2.77519	2.98518	4.58477	3.61503
	0.01278	4.76171 5.48406	0.61958	0.77255	0.48576	0.9551
21	2 2.30445	5.17146 2.52947	2.53012	4.46959	3.25763	3.77347	3.62669	2.26028	2.77365	4.22681	2.91908	2.36008	2.88831	3.01403	2.45443	2.68271	3.53703	5.63572	4.25596 376 k - - -
	2.68618	4.42225 2.77519	2.73123	3.46354	2.40513	3.72494	3.29354	2.67741	2.69355	4.2469	2.90347	2.73739	3.18146	2.89801	2.37887	2.77519	2.98518	4.58477	3.61503
	0.04641	4.76171 3.30240	0.61958	0.77255	0.48576	0.9551
21	3 1.93540	5.06362 2.93935	2.57255	4.3278	3.58979	3.79218	3.75893	2.24114	2.15107	4.12941	2.84898	2.95719	2.73872	3.04147	2.7935	2.82739	3.4105	5.55025	4.19609 377 a - - -
	2.68618	4.42225 2.77519	2.73123	3.46354	2.40513	3.72494	3.29354	2.67741	2.69355	4.2469	2.90347	2.73739	3.18146	2.89801	2.37887	2.77519	2.98518	4.58477	3.61503
	0.30224	4.72852 1.37833	0.61958	0.77255	0.55578	0.85243
21	4 2.46767	4.66690 3.23368	2.67343	3.85411	2.96418	3.78352	3.01448	2.65555	2.54141	3.75459	2.91732	2.94751	2.71437	3.08656	2.42064	2.7018	2.71832	5.20914	3.36684 378 s - - -
	2.68589	4.42256 2.77454	2.73135	3.46385	2.40535	3.72475	3.29385	2.67771	2.69201	4.2472	2.90377	2.7377	3.18177	2.89831	2.37917	2.77514	2.98513	4.58508	3.61494
	0.67362	0.96501 2.21492	1.18663	0.3642	0.2741	1.42819
21	5 2.60861	3.63892 3.18379	2.83333	3.2773	3.72283	3.97038	2.22638	2.39048	2.5774	3.36071	3.43344	4.10336	3.28001	2.78715	2.57771	2.78966	2.44722	5.09559	3.47944 388 i - - -
	2.68618	4.42225 2.77519	2.73123	3.46354	2.40513	3.72494	3.29354	2.67741	2.69355	4.2469	2.90347	2.73739	3.18146	2.89801	2.37887	2.77519	2.98518	4.58477	3.61503
	0.01383	4.68344 5.40578	0.61958	0.77255	0.64044	0.74878
21	6 2.76015	4.75921 3.30920	2.74815	3.94801	3.64228	3.86113	3.01385	2.56441	2.32373	3.41348	2.92592	3.4251	3.06578	2.00458	2.49363	2.6573	2.80135	5.29859	4.00891 389 r - - -
	2.68618	4.42225 2.77519	2.73123	3.46354	2.40513	3.72494	3.29354	2.67741	2.69355	4.2469	2.90347	2.73739	3.18146	2.89801	2.37887	2.77519	2.98518	4.58477	3.61503
	0.01383	4.68344 5.40578	0.61958	0.77255	0.52427	0.89645
21	7 2.42397	4.33244 3.98869	3.05976	2.54532	3.38077	4.11573	2.64529	3.32741	2.30153	3.44377	3.71192	2.81115	3.58542	3.16412	3.10189	2.84031	1.78587	4.93481	3.42927 390 v - - -
	2.68618	4.42225 2.77519	2.73123	3.46354	2.40513	3.72494	3.29354	2.67741	2.69355	4.2469	2.90347	2.73739	3.18146	2.89801	2.37887	2.77519	2.98518	4.58477	3.61503
	0.01334	4.71966 5.44201	0.61958	0.77255	0.57331	0.82932
21	8 2.77773	4.96611 3.18069	2.6447	3.57096	3.16683	3.84287	3.66606	2.47551	3.26992	4.08287	2.71393	1.93095	2.99559	3.10632	2.65191	2.03676	3.33442	5.51252	4.17961 391 p - - -
	2.68618	4.42225 2.77519	2.73123	3.46354	2.40513	3.72494	3.29354	2.67741	2.69355	4.2469	2.90347	2.73739	3.18146	2.89801	2.37887	2.77519	2.98518	4.58477	3.61503
	0.01334	4.71966 5.44201	0.61958	0.77255	0.43467	1.04265
21	9 2.19767	5.20448 3.07045	2.20113	3.98554	3.57274	3.50204	3.97492	2.2894	2.89889	4.25479	2.92137	3.42879	2.4858	2.62461	2.37565	3.0155	3.57568	5.65921	3.10750 392 a - - -
	2.68618	4.42225 2.77519	2.73123	3.46354	2.40513	3.72494	3.29354	2.67741	2.69355	4.2469	2.90347	2.73739	3.18146	2.89801	2.37887	2.77519	2.98518	4.58477	3.61503
	0.01278	4.76171 5.48406	0.61958	0.77255	0.48576	0.9551
22	0 2.78420	5.26420 2.46686	2.22001	4.59655	2.37054	3.75099	3.44732	2.21508	3.21773	4.30825	2.85033	3.46041	2.73946	2.67677	2.57639	3.01538	3.64799	5.7045	3.19373 393 k - - -
	2.68618	4.42225 2.77519	2.73123	3.46354	2.40513	3.72494	3.29354	2.67741	2.69355	4.2469	2.90347	2.73739	3.18146	2.89801	2.37887	2.77519	2.98518	4.58477	3.61503
	0.01278	4.76171 5.48406	0.61958	0.77255	0.48576	0.9551
22	1 2.30620	5.22911 3.05976	2.41468	4.54771	3.20606	3.34998	3.61099	1.89132	3.52294	3.74385	3.04695	3.52349	2.37949	2.71342	2.42413	2.7798	3.27764	5.67788	4.28373 394 k - - -
	2.68618	4.42225 2.77519	2.73123	3.46354	2.40513	3.72494	3.29354	2.67741	2.69355	4.2469	2.90347	2.73739	3.18146	2.89801	2.37887	2.77519	2.98518	4.58477	3.61503
	0.01278	4.76171 5.48406	0.61958	0.77255	0.48576	0.9551
22	2 2.18613	5.25151 2.72952	2.07607	4.58158	3.21015	3.7455	4.05696	2.09873	3.29366	4.2963	3.03013	3.12328	2.84694	2.51542	2.74699	2.71607	3.02834	5.6933	4.29174 395 e - - -
	2.68618	4.42225 2.77519	2.73123	3.46354	2.40513	3.72494	3.29354	2.67741	2.69355	4.2469	2.90347	2.73739	3.18146	2.89801	2.37887	2.77519	2.98518	4.58477	3.61503
	0.01304	4.74235 5.46470	0.61958	0.77255	0.48576	0.9551
22	3 2.57747	5.05618 2.91301	2.57662	3.7225	3.59283	3.79218	3.74793	2.57277	2.86766	4.12055	2.90817	2.90671	2.70313	2.80947	1.85611	2.49029	3.09154	5.5433	4.18987 396 s - - -
	2.68618	4.42225 2.77519	2.73123	3.46354	2.40513	3.72494	3.29354	2.67741	2.69355	4.2469	2.90347	2.73739	3.18146	2.89801	2.37887	2.77519	2.98518	4.58477	3.61503
	0.01304	4.74235 5.46470	0.61958	0.77255	0.48576	0.9551
22	4 2.27662	5.20751 2.81724	2.41182	4.52047	3.2003	3.41192	3.98432	2.14691	3.49897	4.25679	3.04493	3.56871	2.8623	2.31515	2.42137	2.63345	2.78997	4.5767	4.26930 397 k - - -
	2.68618	4.42225 2.77519	2.73123	3.46354	2.40513	3.72494	3.29354	2.67741	2.69355	4.2469	2.90347	2.73739	3.18146	2.89801	2.37887	2.77519	2.98518	4.58477	3.61503
	0.01304	4.74235 5.46470	0.61958	0.77255	0.48576	0.9551
22	5 2.79060	0.68498 4.27972	3.95083	4.16077	3.55919	3.38288	3.78544	3.74382	3.50063	4.40033	3.97702	4.27598	4.1223	3.93844	2.56313	3.24986	3.39712	5.6335	4.31296 398 C - - -
	2.68618	4.42225 2.77519	2.73123	3.46354	2.40513	3.72494	3.29354	2.67741	2.69355	4.2469	2.90347	2.73739	3.18146	2.89801	2.37887	2.77519	2.98518	4.58477	3.61503
	0.01304	4.74235 5.46470	0.61958	0.77255	0.48576	0.9551
22	6 2.57425	4.89423 2.98788	2.67757	3.48782	3.63082	3.45644	3.09137	2.66676	2.94427	3.97183	2.50807	2.97028	2.86433	2.78115	2.6657	3.01056	3.21311	2.3558	4.09774 399 w - - -
	2.68507	4.42325 2.77508	2.73115	3.46341	2.40581	3.72519	3.29296	2.67739	2.69365	4.2479	2.90276	2.73737	3.18166	2.89751	2.37962	2.77532	2.98594	4.5835	3.61389
	1.29071	1.02831 1.00155	2.09481	0.13135	0.48576	0.9551
22	7 2.64176	4.76706 3.09108	2.53118	3.98613	3.48816	2.98121	3.39174	2.23438	2.72518	3.84406	2.86455	3.87643	2.86073	2.7844	2.37835	2.69363	2.86576	5.28079	3.02333 430 k - - -
	2.68618	4.42225 2.77519	2.73123	3.46354	2.40513	3.72494	3.29354	2.67741	2.69355	4.2469	2.90347	2.73739	3.18146	2.89801	2.37887	2.77519	2.98518	4.58477	3.61503
	0.02054	4.29125 5.01359	0.61958	0.77255	0.58591	0.81328
22	8 2.56684	5.15139 2.29881	2.33902	4.46762	2.77127	3.40639	3.51892	2.3496	3.03421	4.20018	2.53884	3.88756	2.79269	2.92219	2.33668	2.71619	3.52653	5.60175	4.20829 431 d - - -
	2.68618	4.42225 2.77519	2.73123	3.46354	2.40513	3.72494	3.29354	2.67741	2.69355	4.2469	2.90347	2.73739	3.18146	2.89801	2.37887	2.77519	2.98518	4.58477	3.61503
	0.01608	4.53423 5.25658	0.61958	0.77255	0.545	0.86713
22	9 2.59167	3.77315 3.24194	2.68231	4.00461	2.52116	3.82358	3.19963	2.5315	2.76878	3.88454	2.95128	2.89862	2.75985	2.60615	2.56188	2.97461	3.11395	3.93038	3.38748 432 g - - -
	2.68618	4.42225 2.77519	2.73123	3.46354	2.40513	3.72494	3.29354	2.67741	2.69355	4.2469	2.90347	2.73739	3.18146	2.89801	2.37887	2.77519	2.98518	4.58477	3.61503
	0.01442	4.64233 5.36468	0.61958	0.77255	0.38371	1.14359
23	0 2.77711	5.25394 2.69028	2.26778	3.81549	3.17921	3.09166	4.06132	2.20942	3.33734	4.2983	2.78289	3.37591	2.84547	1.94541	2.74598	2.78488	3.63712	4.34547	4.29268 433 r - - -
	2.68618	4.42225 2.77519	2.73123	3.46354	2.40513	3.72494	3.29354	2.67741	2.69355	4.2469	2.90347	2.73739	3.18146	2.89801	2.37887	2.77519	2.98518	4.58477	3.61503
	0.01304	4.74235 5.46470	0.61958	0.77255	0.48576	0.9551
23	1 2.77982	3.81913 3.25963	2.70039	3.03843	3.63917	2.91431	3.47109	2.58758	3.10847	3.94398	2.22611	3.54228	3.03068	2.73975	2.44618	2.82425	3.17859	5.38844	2.66332 434 n - - -
	2.68618	4.42225 2.77519	2.73123	3.46354	2.40513	3.72494	3.29354	2.67741	2.69355	4.2469	2.90347	2.73739	3.18146	2.89801	2.37887	2.77519	2.98518	4.58477	3.61503
	0.01304	4.74235 5.46470	0.61958	0.77255	0.48576	0.9551
23	2 2.77797	5.23079 2.38184	2.34583	4.55235	3.19807	3.75028	4.02202	2.06743	3.11445	4.27782	3.03729	2.32585	2.8548	2.85714	2.54499	2.82714	3.28019	5.67776	3.59808 435 k - - -
	2.68618	4.42225 2.77519	2.73123	3.46354	2.40513	3.72494	3.29354	2.67741	2.69355	4.2469	2.90347	2.73739	3.18146	2.89801	2.37887	2.77519	2.98518	4.58477	3.61503
	0.01304	4.74235 5.46470	0.61958	0.77255	0.48576	0.9551
23	3 2.61990	5.25483 2.61644	1.87245	3.79242	3.18643	3.33896	3.28216	2.37537	3.55433	4.29907	2.80109	3.94878	2.61669	2.78701	2.33264	2.87728	3.63819	5.69568	3.67072 436 e - - -
	2.68618	4.42225 2.77519	2.73123	3.46354	2.40513	3.72494	3.29354	2.67741	2.69355	4.2469	2.90347	2.73739	3.18146	2.89801	2.37887	2.77519	2.98518	4.58477	3.61503
	0.01304	4.74235 5.46470	0.61958	0.77255	0.48576	0.9551
23	4 2.59804	4.91773 2.93968	2.66137	2.56117	3.20086	3.42338	3.54609	2.46949	2.88733	3.99353	3.1729	2.43296	2.99814	2.85371	2.53031	3.01059	3.24002	5.4324	3.04155 437 p - - -
	2.68618	4.42225 2.77519	2.73123	3.46354	2.40513	3.72494	3.29354	2.67741	2.69355	4.2469	2.90347	2.73739	3.18146	2.89801	2.37887	2.77519	2.98518	4.58477	3.61503
	0.01304	4.74235 5.46470	0.61958	0.77255	0.48576	0.9551
23	5 3.71586	4.91742 5.73631	5.25172	3.93456	5.28347	5.90602	0.61583	5.16	1.94353	3.67749	5.43252	5.45589	5.32145	5.27807	4.71456	3.96732	1.8175	6.10951	4.97062 438 I - - -
	2.68618	4.42225 2.77519	2.73123	3.46354	2.40513	3.72494	3.29354	2.67741	2.69355	4.2469	2.90347	2.73739	3.18146	2.89801	2.37887	2.77519	2.98518	4.58477	3.61503
	0.01304	4.74235 5.46470	0.61958	0.77255	0.48576	0.9551
23	6 2.92670	5.87862 0.45559	2.72054	5.47451	3.69584	4.49341	5.00104	3.68223	4.58185	5.52471	3.29143	4.41313	3.7046	4.32972	3.43117	3.89329	4.52514	6.69401	5.20432 439 D - - -
	2.68618	4.42225 2.77519	2.73123	3.46354	2.40513	3.72494	3.29354	2.67741	2.69355	4.2469	2.90347	2.73739	3.18146	2.89801	2.37887	2.77519	2.98518	4.58477	3.61503
	0.01304	4.74235 5.46470	0.61958	0.77255	0.48576	0.9551
23	7 2.98855	4.61902 3.95366	3.39585	1.88414	3.96533	1.92272	3.11716	3.3015	2.79428	3.25262	3.72461	4.33476	3.19743	3.076	3.22743	3.21786	2.9086	4.71952	2.10702 440 f - - -
	2.68618	4.42225 2.77519	2.73123	3.46354	2.40513	3.72494	3.29354	2.67741	2.69355	4.2469	2.90347	2.73739	3.18146	2.89801	2.37887	2.77519	2.98518	4.58477	3.61503
	0.01304	4.74235 5.46470	0.61958	0.77255	0.48576	0.9551
23	8 3.50199	4.76664 5.48052	4.92438	1.9136	4.8723	5.26166	1.10929	4.78342	1.82748	3.4497	5.01681	5.10079	4.86448	4.81984	4.23429	3.73585	1.73768	5.55631	4.40963 441 i - - -
	2.68618	4.42225 2.77519	2.73123	3.46354	2.40513	3.72494	3.29354	2.67741	2.69355	4.2469	2.90347	2.73739	3.18146	2.89801	2.37887	2.77519	2.98518	4.58477	3.61503
	0.01304	4.74235 5.46470	0.61958	0.77255	0.48576	0.9551
23	9 3.54527	4.77677 5.58184	5.06016	3.11164	5.02827	5.54589	1.17289	4.95443	1.94503	3.65108	5.17731	5.25094	5.09752	5.03645	4.41555	3.78965	1.07303	5.8537	4.69624 442 v - - -
	2.68618	4.42225 2.77519	2.73123	3.46354	2.40513	3.72494	3.29354	2.67741	2.69355	4.2469	2.90347	2.73739	3.18146	2.89801	2.37887	2.77519	2.98518	4.58477	3.61503
	0.01304	4.74235 5.46470	0.61958	0.77255	0.48576	0.9551
24	0 2.15218	4.20100 4.63783	4.0321	2.79222	3.96435	4.29166	2.46036	3.84665	1.79	2.52481	4.08168	4.32702	4.00172	3.90214	3.2704	2.41726	1.9024	4.82358	3.20241 443 l - - -
	2.68618	4.42225 2.77519	2.73123	3.46354	2.40513	3.72494	3.29354	2.67741	2.69355	4.2469	2.90347	2.73739	3.18146	2.89801	2.37887	2.77519	2.98518	4.58477	3.61503
	0.01304	4.74235 5.46470	0.61958	0.77255	0.48576	0.9551
24	1 2.79024	5.14720 1.98263	2.53968	3.72252	2.63273	3.78607	3.88773	2.55446	3.0975	4.21251	2.14482	3.97791	2.90696	3.0365	2.39119	3.02421	3.1517	5.62358	4.24912 444 d - - -
	2.68618	4.42225 2.77519	2.73123	3.46354	2.40513	3.72494	3.29354	2.67741	2.69355	4.2469	2.90347	2.73739	3.18146	2.89801	2.37887	2.77519	2.98518	4.58477	3.61503
	0.01304	4.74235 5.46470	0.61958	0.77255	0.48576	0.9551
24	2 2.60395	5.25915 2.83962	2.3798	4.59222	2.61144	3.74429	4.06941	1.81532	3.18075	3.63788	3.02847	3.58597	2.22402	2.80554	2.55553	3.00949	3.64336	5.69882	4.29579 445 k - - -
	2.68618	4.42225 2.77519	2.73123	3.46354	2.40513	3.72494	3.29354	2.67741	2.69355	4.2469	2.90347	2.73739	3.18146	2.89801	2.37887	2.77519	2.98518	4.58477	3.61503
	0.01304	4.74235 5.46470	0.61958	0.77255	0.48576	0.9551
24	3 2.43493	5.22280 2.66815	2.35574	4.54161	2.7977	3.75108	3.18137	2.28458	2.81702	4.27046	2.68108	3.20426	2.71037	2.63584	2.56526	3.00816	3.22542	5.67152	4.27699 446 k - - -
	2.68618	4.42225 2.77519	2.73123	3.46354	2.40513	3.72494	3.29354	2.67741	2.69355	4.2469	2.90347	2.73739	3.18146	2.89801	2.37887	2.77519	2.98518	4.58477	3.61503
	0.01304	4.74235 5.46470	0.61958	0.77255	0.48576	0.9551
24	4 1.86729	4.28958 4.15338	3.57021	3.00678	3.87145	4.16727	2.35978	3.46487	2.1035	3.40328	3.41099	3.06598	3.6998	3.23648	2.72209	3.01739	2.15799	3.79222	3.70147 447 a - - -
	2.68618	4.42225 2.77519	2.73123	3.46354	2.40513	3.72494	3.29354	2.67741	2.69355	4.2469	2.90347	2.73739	3.18146	2.89801	2.37887	2.77519	2.98518	4.58477	3.61503
	0.01304	4.74235 5.46470	0.61958	0.77255	0.48576	0.9551
24	5 2.56664	4.61660 3.14191	2.9353	3.38785	3.06644	3.95416	3.14371	2.58332	2.48496	3.71329	3.38372	4.09925	2.92212	3.2988	2.52064	2.35612	2.31204	4.06192	2.84101 448 v - - -
	2.68618	4.42225 2.77519	2.73123	3.46354	2.40513	3.72494	3.29354	2.67741	2.69355	4.2469	2.90347	2.73739	3.18146	2.89801	2.37887	2.77519	2.98518	4.58477	3.61503
	0.01304	4.74235 5.46470	0.61958	0.77255	0.48576	0.9551
24	6 2.49801	5.28647 2.61221	2.15911	4.62979	2.7616	3.74035	4.11459	2.17936	3.59089	4.3278	2.64239	3.94628	2.5406	2.32943	2.42567	3.0109	3.32665	5.71998	4.30990 449 e - - -
	2.68618	4.42225 2.77519	2.73123	3.46354	2.40513	3.72494	3.29354	2.67741	2.69355	4.2469	2.90347	2.73739	3.18146	2.89801	2.37887	2.77519	2.98518	4.58477	3.61503
	0.01304	4.74235 5.46470	0.61958	0.77255	0.48576	0.9551
24	7 2.13574	4.48831 3.21153	2.66683	2.8861	2.91288	4.02442	2.73969	3.06922	2.42572	3.59229	3.51589	4.14754	3.36787	3.1335	3.01513	2.74415	2.58746	3.03319	3.08815 450 a - - -
	2.68618	4.42225 2.77519	2.73123	3.46354	2.40513	3.72494	3.29354	2.67741	2.69355	4.2469	2.90347	2.73739	3.18146	2.89801	2.37887	2.77519	2.98518	4.58477	3.61503
	0.01304	4.74235 5.46470	0.61958	0.77255	0.48576	0.9551
24	8 2.14412	4.50691 3.20477	3.08711	3.37651	3.25929	3.63257	2.31746	3.04234	2.1655	3.60994	3.49456	3.58223	3.01256	3.39777	2.75031	2.72039	2.29612	5.08836	3.85334 451 a - - -
	2.68618	4.42225 2.77519	2.73123	3.46354	2.40513	3.72494	3.29354	2.67741	2.69355	4.2469	2.90347	2.73739	3.18146	2.89801	2.37887	2.77519	2.98518	4.58477	3.61503
	0.08954	4.74235 2.56487	0.61958	0.77255	0.48576	0.9551
24	9 2.40089	4.97175 2.75488	2.33341	4.21419	3.23924	3.78583	2.03218	2.3566	3.23216	4.04183	3.107	3.97216	2.74157	3.04902	2.53865	2.98742	2.85983	5.47172	4.13277 452 i - - -
	2.68618	4.42225 2.77519	2.73123	3.46354	2.40513	3.72494	3.29354	2.67741	2.69355	4.2469	2.90347	2.73739	3.18146	2.89801	2.37887	2.77519	2.98518	4.58477	3.61503
	0.05107	4.66688 3.20936	0.61958	0.77255	0.63283	0.75734
25	0 2.52255	5.16540 2.71227	2.02909	3.8444	3.52575	3.71665	3.94001	2.3066	3.175	3.65998	2.75686	2.9554	2.71042	2.78648	2.32194	2.96963	3.53792	4.03248	4.22885 453 e - - -
	2.68618	4.42225 2.77519	2.73123	3.46354	2.40513	3.72494	3.29354	2.67741	2.69355	4.2469	2.90347	2.73739	3.18146	2.89801	2.37887	2.77519	2.98518	4.58477	3.61503
	0.04896	4.63041 3.26936	0.61958	0.77255	0.69344	0.69286
25	1 2.55088	5.22800 2.80115	2.34888	4.56516	2.74867	3.69807	4.04558	2.15229	3.5297	4.27174	2.47136	3.90256	2.67239	2.58894	2.04661	2.78589	3.61459	5.66517	4.25873 454 s - - -
	2.68618	4.42225 2.77519	2.73123	3.46354	2.40513	3.72494	3.29354	2.67741	2.69355	4.2469	2.90347	2.73739	3.18146	2.89801	2.37887	2.77519	2.98518	4.58477	3.61503
	0.0151	4.59654 5.31889	0.61958	0.77255	0.7448	0.64403
25	2 2.55378	5.08180 2.81079	2.34243	4.37761	3.07809	3.36924	3.82259	2.51396	3.37432	4.15521	3.03212	3.93013	2.86563	2.99449	1.63122	2.55364	3.06211	5.5682	4.19745 455 s - - -
	2.68635	4.42183 2.77534	2.73138	3.46368	2.40511	3.72544	3.29404	2.67725	2.69302	4.24662	2.90376	2.73667	3.18116	2.89789	2.37886	2.77552	2.98544	4.58527	3.61512
	0.21271	1.67818 5.31889	2.11141	0.12905	0.43514	1.04177
25	3 2.38735	4.37007 3.90426	3.3382	1.51739	3.24766	4.10357	2.85842	3.26749	2.59104	3.49808	3.2016	4.18476	3.5374	3.55157	2.82357	2.6969	2.45509	4.98249	3.46449 488 f - - -
	2.68618	4.42225 2.77519	2.73123	3.46354	2.40513	3.72494	3.29354	2.67741	2.69355	4.2469	2.90347	2.73739	3.18146	2.89801	2.37887	2.77519	2.98518	4.58477	3.61503
	0.01349	4.70858 5.43092	0.61958	0.77255	0.44442	1.02498
25	4 2.63273	5.17996 3.07147	2.112	3.92372	3.27584	3.3002	3.93959	2.37108	3.07354	4.23205	3.05509	3.51727	2.72378	2.11836	2.29794	3.0086	3.00869	5.63884	3.83024 489 e - - -
	2.68618	4.42225 2.77519	2.73123	3.46354	2.40513	3.72494	3.29354	2.67741	2.69355	4.2469	2.90347	2.73739	3.18146	2.89801	2.37887	2.77519	2.98518	4.58477	3.61503
	0.01304	4.74235 5.46470	0.61958	0.77255	0.48576	0.9551
25	5 2.60492	5.19821 3.06302	1.72491	4.50691	3.17232	3.76059	3.2837	2.27716	3.48777	4.24967	3.05172	3.96174	2.21467	2.99477	2.38677	3.01298	2.98834	5.65376	4.26681 490 e - - -
	2.68618	4.42225 2.77519	2.73123	3.46354	2.40513	3.72494	3.29354	2.67741	2.69355	4.2469	2.90347	2.73739	3.18146	2.89801	2.37887	2.77519	2.98518	4.58477	3.61503
	0.01304	4.74235 5.46470	0.61958	0.77255	0.48576	0.9551
25	6 2.78903	4.21954 4.44129	3.84505	2.66442	3.92055	4.23616	2.39431	2.89276	1.63084	3.02856	3.30237	4.28734	3.88114	3.80993	3.21708	2.74664	1.89998	4.836	3.19749 491 l - - -
	2.68618	4.42225 2.77519	2.73123	3.46354	2.40513	3.72494	3.29354	2.67741	2.69355	4.2469	2.90347	2.73739	3.18146	2.89801	2.37887	2.77519	2.98518	4.58477	3.61503
	0.01304	4.74235 5.46470	0.61958	0.77255	0.48576	0.9551
25	7 2.77798	5.06593 2.75178	2.57125	4.32983	3.26213	3.78939	3.3277	2.30661	2.52503	4.12909	2.67567	2.8714	2.92144	2.81556	2.45908	2.65888	2.63309	5.55065	4.19491 492 k - - -
	2.68618	4.42225 2.77519	2.73123	3.46354	2.40513	3.72494	3.29354	2.67741	2.69355	4.2469	2.90347	2.73739	3.18146	2.89801	2.37887	2.77519	2.98518	4.58477	3.61503
	0.04366	4.74235 3.38131	0.61958	0.77255	0.48576	0.9551
25	8 2.55963	4.27914 4.27920	3.6975	2.21792	3.90473	4.17666	2.7251	3.57391	2.26638	3.39482	3.88994	3.5244	3.78834	3.74726	2.88485	3.04113	2.37777	4.81601	1.63788 493 y - - -
	2.68618	4.42225 2.77519	2.73123	3.46354	2.40513	3.72494	3.29354	2.67741	2.69355	4.2469	2.90347	2.73739	3.18146	2.89801	2.37887	2.77519	2.98518	4.58477	3.61503
	0.04495	4.71213 3.35320	0.61958	0.77255	0.54862	0.86215
25	9 2.61233	5.22549 2.24793	2.32192	3.78954	3.53587	3.72512	3.69914	2.2762	3.52349	4.27075	2.87643	2.77884	2.82723	2.41833	2.44503	2.61993	3.60699	5.66847	4.26800 494 d - - -
	2.68618	4.42225 2.77519	2.73123	3.46354	2.40513	3.72494	3.29354	2.67741	2.69355	4.2469	2.90347	2.73739	3.18146	2.89801	2.37887	2.77519	2.98518	4.58477	3.61503
	0.01387	4.68104 5.40339	0.61958	0.77255	0.60763	0.78667
26	0 2.45662	5.29463 2.62450	1.69117	4.63317	3.53526	3.74453	4.11808	2.49408	3.59761	4.3399	2.62566	3.15598	2.3701	2.99072	2.46104	2.73525	3.68234	5.73054	4.31726 495 e - - -
	2.68618	4.42225 2.77519	2.73123	3.46354	2.40513	3.72494	3.29354	2.67741	2.69355	4.2469	2.90347	2.73739	3.18146	2.89801	2.37887	2.77519	2.98518	4.58477	3.61503
	0.13527	4.68104 2.14342	0.61958	0.77255	0.60763	0.78667
26	1 2.23990	5.14963 2.46387	2.36088	4.46304	3.50274	3.69434	3.92734	2.44308	3.03649	4.19891	2.49984	3.48649	2.57288	2.77373	2.55818	2.64838	3.52318	5.60171	3.23608 496 a - - -
	2.68618	4.42225 2.77519	2.73123	3.46354	2.40513	3.72494	3.29354	2.67741	2.69355	4.2469	2.90347	2.73739	3.18146	2.89801	2.37887	2.77519	2.98518	4.58477	3.61503
	0.12331	4.56141 2.24842	0.61958	0.77255	0.56866	0.83536
26	2 2.79436	5.25703 1.54877	2.16927	3.59543	3.49916	3.20326	4.04319	2.52892	3.54894	4.31264	2.78298	3.36489	2.86074	3.02996	2.58344	3.03206	3.63141	5.70484	4.29600 497 d - - -
	2.68618	4.42225 2.77519	2.73123	3.46354	2.40513	3.72494	3.29354	2.67741	2.69355	4.2469	2.90347	2.73739	3.18146	2.89801	2.37887	2.77519	2.98518	4.58477	3.61503
	0.09801	4.54621 2.49195	0.61958	0.77255	0.81373	0.58555
26	3 2.56430	4.76994 2.91185	2.60731	3.97807	2.83189	3.75749	2.58974	2.44938	2.58317	3.85025	3.11027	3.93357	2.93676	2.32594	2.53561	2.9181	3.08466	5.29457	3.56234 498 r - - -
	2.68618	4.42225 2.77519	2.73123	3.46354	2.40513	3.72494	3.29354	2.67741	2.69355	4.2469	2.90347	2.73739	3.18146	2.89801	2.37887	2.77519	2.98518	4.58477	3.61503
	0.01723	4.46544 5.18779	0.61958	0.77255	0.83479	0.5691
26	4 2.44884	5.16332 2.43959	2.1812	3.89029	3.47646	3.66731	3.42596	1.99965	3.46048	4.20921	2.71486	3.16629	2.65663	2.90019	2.49801	2.92934	3.5438	5.60734	4.20767 499 k - - -
	2.68632	4.42253 2.77511	2.73088	3.46278	2.40497	3.72523	3.29334	2.6776	2.69383	4.24718	2.90354	2.73718	3.18135	2.89812	2.37896	2.77519	2.98547	4.58505	3.61496
	0.50071	0.94554 5.21613	1.05456	0.42824	0.3729	1.1671
26	5 2.42997	5.18888 2.51535	2.29244	3.45529	3.23547	3.03567	3.63844	2.28569	3.25469	4.23875	3.03439	3.40919	2.85192	2.38015	2.55609	2.80105	3.56088	4.41234	4.25357 510 k - - -
	2.68618	4.42225 2.77519	2.73123	3.46354	2.40513	3.72494	3.29354	2.67741	2.69355	4.2469	2.90347	2.73739	3.18146	2.89801	2.37887	2.77519	2.98518	4.58477	3.61503
	0.01351	4.70696 5.42930	0.61958	0.77255	0.55882	0.84836
26	6 2.62245	5.21163 2.88838	2.21096	4.53063	2.30091	3.74013	3.99786	2.23577	3.1285	4.25955	3.02918	3.36396	2.84585	2.12232	2.61783	2.9984	3.58825	4.30567	4.26630 511 r - - -
	2.68618	4.42225 2.77519	2.73123	3.46354	2.40513	3.72494	3.29354	2.67741	2.69355	4.2469	2.90347	2.73739	3.18146	2.89801	2.37887	2.77519	2.98518	4.58477	3.61503
	0.01351	4.70696 5.42930	0.61958	0.77255	0.44265	1.02816
26	7 2.28337	5.23343 2.67111	2.39494	4.5563	2.97808	3.74912	4.02683	1.89961	3.15035	4.28005	2.77115	3.95258	2.8531	2.64534	2.51372	3.00856	3.20573	5.67958	3.25477 512 k - - -
	2.68618	4.42225 2.77519	2.73123	3.46354	2.40513	3.72494	3.29354	2.67741	2.69355	4.2469	2.90347	2.73739	3.18146	2.89801	2.37887	2.77519	2.98518	4.58477	3.61503
	0.01304	4.74235 5.46470	0.61958	0.77255	0.48576	0.9551
26	8 2.58884	5.24344 3.06316	2.50534	4.5699	2.90886	3.4422	4.03805	1.89256	3.53786	4.29055	2.54449	3.51263	2.85868	1.93554	2.76429	3.02132	3.36445	5.6849	3.75146 513 k - - -
	2.68618	4.42225 2.77519	2.73123	3.46354	2.40513	3.72494	3.29354	2.67741	2.69355	4.2469	2.90347	2.73739	3.18146	2.89801	2.37887	2.77519	2.98518	4.58477	3.61503
	0.01304	4.74235 5.46470	0.61958	0.77255	0.48576	0.9551
26	9 2.80936	4.24623 4.42365	3.83015	3.32771	3.93679	3.60214	2.19568	3.68164	1.45539	3.34507	3.9756	2.69907	3.87752	3.81104	3.23227	3.04139	1.96486	4.85648	3.21870 514 l - - -
	2.68618	4.42225 2.77519	2.73123	3.46354	2.40513	3.72494	3.29354	2.67741	2.69355	4.2469	2.90347	2.73739	3.18146	2.89801	2.37887	2.77519	2.98518	4.58477	3.61503
	0.01304	4.74235 5.46470	0.61958	0.77255	0.48576	0.9551
27	0 2.78143	4.72360 4.03419	3.90289	5.12137	3.45225	5.00199	4.66615	4.05033	4.32464	5.13966	3.95376	3.23443	4.31252	4.30227	0.42578	3.32106	3.95124	6.42983	5.24519 515 S - - -
	2.68618	4.42225 2.77519	2.73123	3.46354	2.40513	3.72494	3.29354	2.67741	2.69355	4.2469	2.90347	2.73739	3.18146	2.89801	2.37887	2.77519	2.98518	4.58477	3.61503
	0.01304	4.74235 5.46470	0.61958	0.77255	0.48576	0.9551
27	1 3.50188	5.87737 0.46014	2.70997	5.44008	3.69361	4.47334	4.96278	3.64458	4.54494	5.48665	3.28136	4.40535	3.68233	4.28118	3.42134	3.18746	4.49766	6.66566	5.17286 516 D - - -
	2.68618	4.42225 2.77519	2.73123	3.46354	2.40513	3.72494	3.29354	2.67741	2.69355	4.2469	2.90347	2.73739	3.18146	2.89801	2.37887	2.77519	2.98518	4.58477	3.61503
	0.01304	4.74235 5.46470	0.61958	0.77255	0.48576	0.9551
27	2 4.42933	5.93058 4.45801	4.36597	4.34089	4.51655	0.19084	5.30358	4.22014	4.63505	5.80535	4.71161	5.13729	4.76699	4.39148	4.5209	4.79274	5.01589	5.75002	4.28376 517 H - - -
	2.68618	4.42225 2.77519	2.73123	3.46354	2.40513	3.72494	3.29354	2.67741	2.69355	4.2469	2.90347	2.73739	3.18146	2.89801	2.37887	2.77519	2.98518	4.58477	3.61503
	0.01304	4.74235 5.46470	0.61958	0.77255	0.48576	0.9551
27	3 3.29201	0.44980 5.13020	4.85144	4.22694	4.0379	5.27557	3.30122	4.55431	2.6342	4.41302	4.68112	4.73985	4.8847	4.63133	3.60868	3.75432	3.12387	5.87475	4.59348 518 C - - -
	2.68618	4.42225 2.77519	2.73123	3.46354	2.40513	3.72494	3.29354	2.67741	2.69355	4.2469	2.90347	2.73739	3.18146	2.89801	2.37887	2.77519	2.98518	4.58477	3.61503
	0.01304	4.74235 5.46470	0.61958	0.77255	0.48576	0.9551
27	4 2.20167	4.68068 4.03414	3.9075	5.13855	2.78484	5.00972	4.59057	4.08694	4.27601	5.08348	3.9403	0.58463	4.31942	4.33771	2.93085	3.28301	3.88982	6.45028	5.30152 519 P - - -
	2.68618	4.42225 2.77519	2.73123	3.46354	2.40513	3.72494	3.29354	2.67741	2.69355	4.2469	2.90347	2.73739	3.18146	2.89801	2.37887	2.77519	2.98518	4.58477	3.61503
	0.01304	4.74235 5.46470	0.61958	0.77255	0.48576	0.9551
27	5 3.20596	4.52830 5.10573	4.5297	3.59263	4.48833	4.87705	1.44287	3.70985	1.56973	3.00062	4.6118	4.79538	4.52181	4.43618	3.82195	3.44253	1.37897	5.33338	4.17245 520 v - - -
	2.68618	4.42225 2.77519	2.73123	3.46354	2.40513	3.72494	3.29354	2.67741	2.69355	4.2469	2.90347	2.73739	3.18146	2.89801	2.37887	2.77519	2.98518	4.58477	3.61503
	0.01304	4.74235 5.46470	0.61958	0.77255	0.48576	0.9551
27	6 2.78457	4.37447 3.91688	3.34228	2.87622	3.45555	4.10143	2.43861	3.2682	2.57694	3.48475	3.67021	4.19918	3.53793	2.83649	1.89871	2.39449	2.19049	4.97321	3.08015 521 s - - -
	2.68618	4.42225 2.77519	2.73123	3.46354	2.40513	3.72494	3.29354	2.67741	2.69355	4.2469	2.90347	2.73739	3.18146	2.89801	2.37887	2.77519	2.98518	4.58477	3.61503
	0.01304	4.74235 5.46470	0.61958	0.77255	0.48576	0.9551
27	7 2.00676	4.43326 4.93370	4.35446	3.57048	4.33288	4.71363	1.40977	4.19874	1.84161	3.03276	4.44232	4.66617	4.37039	4.28293	3.65711	3.07989	1.74196	5.22469	4.04597 522 i - - -
	2.68618	4.42225 2.77519	2.73123	3.46354	2.40513	3.72494	3.29354	2.67741	2.69355	4.2469	2.90347	2.73739	3.18146	2.89801	2.37887	2.77519	2.98518	4.58477	3.61503
	0.01304	4.74235 5.46470	0.61958	0.77255	0.48576	0.9551
27	8 2.81820	5.25616 1.84682	2.0046	4.57183	3.57165	3.78607	4.03557	2.54467	3.54976	4.3112	3.05152	3.98115	2.89675	2.61206	2.79142	2.22191	2.77737	5.70989	4.31430 523 d - - -
	2.68618	4.42225 2.77519	2.73123	3.46354	2.40513	3.72494	3.29354	2.67741	2.69355	4.2469	2.90347	2.73739	3.18146	2.89801	2.37887	2.77519	2.98518	4.58477	3.61503
	0.01304	4.74235 5.46470	0.61958	0.77255	0.48576	0.9551
27	9 3.08200	4.43453 4.98757	4.38834	2.30195	4.27351	4.55502	1.99563	4.19526	1.33978	3.28889	4.40957	4.59369	4.29544	4.21152	3.59278	3.3106	1.98139	4.96826	2.42199 524 l - - -
	2.68618	4.42225 2.77519	2.73123	3.46354	2.40513	3.72494	3.29354	2.67741	2.69355	4.2469	2.90347	2.73739	3.18146	2.89801	2.37887	2.77519	2.98518	4.58477	3.61503
	0.01304	4.74235 5.46470	0.61958	0.77255	0.48576	0.9551
28	0 2.58467	5.14099 2.06252	2.53337	4.42973	2.76251	3.77041	3.87766	2.43905	2.84533	4.19712	2.93211	3.42372	2.88894	2.36567	2.77097	2.82899	3.03957	4.29704	4.23514 525 d - - -
	2.68618	4.42225 2.77519	2.73123	3.46354	2.40513	3.72494	3.29354	2.67741	2.69355	4.2469	2.90347	2.73739	3.18146	2.89801	2.37887	2.77519	2.98518	4.58477	3.61503
	0.04055	4.74235 3.47305	0.61958	0.77255	0.48576	0.9551
28	1 2.81550	4.21089 4.62942	4.02567	1.85511	3.43788	4.29921	2.33949	3.84413	1.58742	3.04459	4.0844	4.33358	4.00096	3.90557	2.93099	3.04775	2.09865	4.83208	3.65350 526 l - - -
	2.68618	4.42225 2.77519	2.73123	3.46354	2.40513	3.72494	3.29354	2.67741	2.69355	4.2469	2.90347	2.73739	3.18146	2.89801	2.37887	2.77519	2.98518	4.58477	3.61503
	0.00904	4.71084 *	0.61958	0.77255	0	*
//
HMMER3	/f [3.3.2 |	Nov 2020]
NAME	lysozyme
LENG	143
ALPH	amino
RF	no
MM	no
CONS	yes
CS	no
MAP	yes
DATE	Thu Aug 5	20:10:18 2021
NSEQ	28
EFFN	1.57568
CKSUM	1116214709
STATS	LOCAL MSV	-9.7497 0.71	23
STATS	LOCAL VITER	BI -10.8387 0.71	23
STATS	LOCAL FORWA	RD -4.3816 0.71	23
HMM	A	C D	E	F	G	H	I	K	L	M	N	P	Q	R	S	T	V	W	Y
	m->m	m->i m->d	i->m	i->i	d->m	d->d
COMP	O 2.45552	4.23350 3.10376	2.60323	3.29954	2.72421	3.77151	2.94333	2.62765	2.49532	3.74264	3.05628	3.64018	3.03799	2.82131	2.68591	2.74869	2.7541	4.27649	3.39167
	2.68618	4.42225 2.77519	2.73123	3.46354	2.40513	3.72494	3.29354	2.67741	2.69355	4.2469	2.90347	2.73739	3.18146	2.89801	2.37887	2.77519	2.98518	4.58477	3.61503
	0.35244	4.46271 1.25351	0.61958	0.77255	0	*
	1 2.45434	4.28259 3.23257	2.96834	3.41644	3.59681	3.85927	2.4379	2.72545	2.32323	2.32117	3.35842	3.97483	3.21169	3.24822	2.84858	2.72592	2.41281	4.88228	3.65465 1 m - - -
	2.68618	4.42225 2.77519	2.73123	3.46354	2.40513	3.72494	3.29354	2.67741	2.69355	4.2469	2.90347	2.73739	3.18146	2.89801	2.37887	2.77519	2.98518	4.58477	3.61503
	0.02408	4.13435 4.85669	0.61958	0.77255	0.67839	0.70812
	2 2.48743	4.82169 2.85828	2.38459	3.6076	3.45233	3.65595	3.09788	2.0654	2.96158	3.57875	2.82481	3.59225	2.80604	2.79496	2.65546	2.54634	3.15341	5.32417	3.98925 2 k - - -
	2.68618	4.42225 2.77519	2.73123	3.46354	2.40513	3.72494	3.29354	2.67741	2.69355	4.2469	2.90347	2.73739	3.18146	2.89801	2.37887	2.77519	2.98518	4.58477	3.61503
	0.02174	4.23544 4.95779	0.61958	0.77255	0.59813	0.79815
	3 2.46376	4.18588 3.55441	3.53507	3.05485	3.8241	4.13683	1.70916	3.43134	2.23006	3.1493	3.77644	4.18812	3.6668	3.64083	3.1106	2.6055	1.88877	4.85285	3.65574 3 i - - -
	2.68618	4.42225 2.77519	2.73123	3.46354	2.40513	3.72494	3.29354	2.67741	2.69355	4.2469	2.90347	2.73739	3.18146	2.89801	2.37887	2.77519	2.98518	4.58477	3.61503
	0.01991	4.32207 5.04442	0.61958	0.77255	0.56594	0.83892
	4 2.63798	4.64108 3.22787	2.68035	3.90042	3.19287	3.79681	3.02136	2.6623	2.94775	3.24704	2.95138	2.25776	3.00083	3.09024	2.06445	2.74964	3.00021	5.24661	3.95820 4 s - - -
	2.68618	4.42225 2.77519	2.73123	3.46354	2.40513	3.72494	3.29354	2.67741	2.69355	4.2469	2.90347	2.73739	3.18146	2.89801	2.37887	2.77519	2.98518	4.58477	3.61503
	0.01891	4.37337 5.09571	0.61958	0.77255	0.61752	0.77497
	5 2.54460	5.18481 2.32440	2.13927	4.52205	3.27414	3.23302	4.00549	2.23985	3.48661	4.22913	2.68362	3.31021	2.34656	2.88175	2.57021	2.77053	3.57154	5.62053	4.20927 5 e - - -
	2.68618	4.42225 2.77519	2.73123	3.46354	2.40513	3.72494	3.29354	2.67741	2.69355	4.2469	2.90347	2.73739	3.18146	2.89801	2.37887	2.77519	2.98518	4.58477	3.61503
	0.01891	4.37337 5.09571	0.61958	0.77255	0.50676	0.92241
	6 2.37338	4.96253 2.60154	2.35029	4.22685	3.48515	3.68368	3.65955	2.46156	2.62932	3.46673	2.66137	3.54439	2.70441	2.78067	2.58439	2.76647	3.309	5.44679	3.25103 6 e - - -
	2.68618	4.42225 2.77519	2.73123	3.46354	2.40513	3.72494	3.29354	2.67741	2.69355	4.2469	2.90347	2.73739	3.18146	2.89801	2.37887	2.77519	2.98518	4.58477	3.61503
	0.01804	4.42008 5.14242	0.61958	0.77255	0.49822	0.9355
	7 1.88023	4.29181 3.89595	3.32844	3.4126	2.73939	4.07501	2.5457	3.24376	1.735	2.95722	3.63785	4.13818	3.51456	3.51587	3.02727	2.95412	2.48317	4.92684	3.72171 7 l - - -
	2.68618	4.42225 2.77519	2.73123	3.46354	2.40513	3.72494	3.29354	2.67741	2.69355	4.2469	2.90347	2.73739	3.18146	2.89801	2.37887	2.77519	2.98518	4.58477	3.61503
	0.01765	4.44149 5.16383	0.61958	0.77255	0.51978	0.903
	8 2.71224	4.15935 4.26572	3.6764	3.06227	3.83841	4.15064	1.79094	2.9222	1.86203	3.2562	3.85214	4.2021	3.74947	3.69467	3.1314	2.6361	1.99975	4.78882	3.31069 8 i - - -
	2.68618	4.42225 2.77519	2.73123	3.46354	2.40513	3.72494	3.29354	2.67741	2.69355	4.2469	2.90347	2.73739	3.18146	2.89801	2.37887	2.77519	2.98518	4.58477	3.61503
	0.01765	4.44149 5.16383	0.61958	0.77255	0.51978	0.903
	9 2.50705	5.17090 2.25982	2.0909	4.50339	3.45873	3.65234	3.65126	2.14843	3.26377	4.21552	2.72083	3.85578	2.45675	2.88539	2.50065	2.76369	3.55488	5.61058	4.20611 9 e - - -
	2.68618	4.42225 2.77519	2.73123	3.46354	2.40513	3.72494	3.29354	2.67741	2.69355	4.2469	2.90347	2.73739	3.18146	2.89801	2.37887	2.77519	2.98518	4.58477	3.61503
	0.01765	4.44149 5.16383	0.61958	0.77255	0.51978	0.903
1	0 2.56946	4.36291 4.35913	3.77791	3.32333	4.04036	4.35204	2.3075	3.32861	1.09441	2.89671	4.01149	4.37823	3.86852	3.82461	3.33763	3.14197	2.27621	4.99429	3.83112 10 l - - -
	2.68618	4.42225 2.77519	2.73123	3.46354	2.40513	3.72494	3.29354	2.67741	2.69355	4.2469	2.90347	2.73739	3.18146	2.89801	2.37887	2.77519	2.98518	4.58477	3.61503
	0.01765	4.44149 5.16383	0.61958	0.77255	0.46506	0.98912
1	1 2.83513	4.46713 4.96579	4.42125	3.70584	4.50113	4.96824	1.01199	4.30736	2.2882	3.24266	4.58094	4.80844	4.52617	4.4567	3.84882	3.02551	1.50345	5.49261	4.30006 11 i - - -
	2.68618	4.42225 2.77519	2.73123	3.46354	2.40513	3.72494	3.29354	2.67741	2.69355	4.2469	2.90347	2.73739	3.18146	2.89801	2.37887	2.77519	2.98518	4.58477	3.61503
	0.01728	4.46271 5.18506	0.61958	0.77255	0.48576	0.9551
1	2 2.38781	5.09460 3.05190	2.33283	4.40648	3.2907	3.70241	3.57824	1.4458	3.37717	4.16083	3.02515	3.92117	2.82278	2.69352	2.74305	2.80465	3.46959	5.54851	4.19559 12 k - - -
	2.68618	4.42225 2.77519	2.73123	3.46354	2.40513	3.72494	3.29354	2.67741	2.69355	4.2469	2.90347	2.73739	3.18146	2.89801	2.37887	2.77519	2.98518	4.58477	3.61503
	0.01728	4.46271 5.18506	0.61958	0.77255	0.48576	0.9551
1	3 2.69838	5.18820 2.65451	2.06337	4.52387	3.33252	3.14789	4.00363	2.39963	3.489	4.23239	2.84201	3.48579	2.68029	2.16022	2.30107	2.70433	3.57399	5.62561	4.21947 13 e - - -
	2.68618	4.42225 2.77519	2.73123	3.46354	2.40513	3.72494	3.29354	2.67741	2.69355	4.2469	2.90347	2.73739	3.18146	2.89801	2.37887	2.77519	2.98518	4.58477	3.61503
	0.01728	4.46271 5.18506	0.61958	0.77255	0.48576	0.9551
1	4 3.57808	4.93419 4.63678	4.23078	0.86631	4.43467	3.23632	3.48529	4.10293	2.9792	4.0868	4.17023	4.77043	4.17999	4.21761	2.87716	3.80362	3.32842	3.97828	1.78933 14 f - - -
	2.68618	4.42225 2.77519	2.73123	3.46354	2.40513	3.72494	3.29354	2.67741	2.69355	4.2469	2.90347	2.73739	3.18146	2.89801	2.37887	2.77519	2.98518	4.58477	3.61503
	0.01728	4.46271 5.18506	0.61958	0.77255	0.48576	0.9551
1	5 2.89813	5.50982 2.61065	0.69138	4.95702	3.53042	4.13209	4.36813	3.0596	3.97181	4.88594	3.10573	4.16321	3.31585	3.54139	3.14102	3.51392	3.98385	6.15068	4.74252 15 E - - -
	2.68618	4.42225 2.77519	2.73123	3.46354	2.40513	3.72494	3.29354	2.67741	2.69355	4.2469	2.90347	2.73739	3.18146	2.89801	2.37887	2.77519	2.98518	4.58477	3.61503
	0.01728	4.46271 5.18506	0.61958	0.77255	0.48576	0.9551
1	6 2.42561	4.61014 3.79734	3.73624	4.98229	0.51821	4.88437	4.44889	3.9796	4.16297	5.02868	3.82107	4.13343	4.22363	4.21315	2.88363	3.23933	3.79418	6.24725	5.13043 16 G - - -
	2.68629	4.42178 2.77508	2.73113	3.46365	2.40516	3.72505	3.29365	2.67721	2.69345	4.24701	2.90345	2.7374	3.18157	2.89799	2.37898	2.77519	2.98529	4.58488	3.61489
	0.07748	2.67425 5.18506	1.55793	0.23645	0.48576	0.9551
1	7 2.67788	3.11248 3.68799	3.62019	2.68889	3.41087	4.09866	2.58078	3.48867	1.51373	3.25161	3.79946	4.15982	3.47835	3.64605	3.08106	2.73664	2.32128	3.90638	3.55863 26 l - - -
	2.68618	4.42225 2.77519	2.73123	3.46354	2.40513	3.72494	3.29354	2.67741	2.69355	4.2469	2.90347	2.73739	3.18146	2.89801	2.37887	2.77519	2.98518	4.58477	3.61503
	0.01728	4.46271 5.18506	0.61958	0.77255	0.48576	0.9551
1	8 3.19494	5.40101 3.52547	2.70071	4.86358	3.8306	3.79919	4.21413	1.83178	3.64355	4.48577	3.33101	4.1999	2.92428	1.03614	2.73927	3.36762	3.87089	5.68973	4.49320 27 r - - -
	2.68618	4.42225 2.77519	2.73123	3.46354	2.40513	3.72494	3.29354	2.67741	2.69355	4.2469	2.90347	2.73739	3.18146	2.89801	2.37887	2.77519	2.98518	4.58477	3.61503
	0.01728	4.46271 5.18506	0.61958	0.77255	0.48576	0.9551
1	9 2.29107	4.47764 4.66356	4.09671	3.0084	4.23881	4.60477	2.36323	3.97052	1.04223	3.23493	4.28602	4.56536	4.14515	4.11564	3.5616	3.31211	1.98956	5.13044	3.97456 28 l - - -
	2.68618	4.42225 2.77519	2.73123	3.46354	2.40513	3.72494	3.29354	2.67741	2.69355	4.2469	2.90347	2.73739	3.18146	2.89801	2.37887	2.77519	2.98518	4.58477	3.61503
	0.01728	4.46271 5.18506	0.61958	0.77255	0.48576	0.9551
2	0 2.70936	5.17273 2.96908	2.1886	4.50649	3.48223	3.16047	3.97668	1.77824	3.46804	4.21861	2.687	3.87521	2.53947	2.69475	2.58712	2.51469	3.30521	5.60732	4.21477 29 k - - -
	2.68618	4.42225 2.77519	2.73123	3.46354	2.40513	3.72494	3.29354	2.67741	2.69355	4.2469	2.90347	2.73739	3.18146	2.89801	2.37887	2.77519	2.98518	4.58477	3.61503
	0.01728	4.46271 5.18506	0.61958	0.77255	0.48576	0.9551
2	1 0.94760	4.43009 3.78918	3.47592	4.61065	3.21356	4.52669	4.0234	3.51841	3.71043	4.52777	3.60377	1.97681	3.79716	3.831	2.30746	2.97708	3.4579	5.95066	4.74715 30 a - - -
	2.68618	4.42225 2.77519	2.73123	3.46354	2.40513	3.72494	3.29354	2.67741	2.69355	4.2469	2.90347	2.73739	3.18146	2.89801	2.37887	2.77519	2.98518	4.58477	3.61503
	0.01728	4.46271 5.18506	0.61958	0.77255	0.48576	0.9551
2	2 4.20301	5.44782 4.76377	4.63366	2.56836	4.55995	4.0577	4.15022	4.4822	3.44246	4.76401	4.52326	5.03348	4.63191	4.52805	4.26476	4.49977	4.05143	4.22283	0.36332 31 Y - - -
	2.68618	4.42225 2.77519	2.73123	3.46354	2.40513	3.72494	3.29354	2.67741	2.69355	4.2469	2.90347	2.73739	3.18146	2.89801	2.37887	2.77519	2.98518	4.58477	3.61503
	0.01728	4.46271 5.18506	0.61958	0.77255	0.48576	0.9551
2	3 2.70403	5.01061 2.87053	2.48314	3.85058	3.50729	3.6958	3.7203	2.23329	2.38644	4.0719	3.01182	3.26747	2.44052	2.11475	2.70904	2.93352	3.36362	5.48349	4.12805 32 r - - -
	2.68618	4.42225 2.77519	2.73123	3.46354	2.40513	3.72494	3.29354	2.67741	2.69355	4.2469	2.90347	2.73739	3.18146	2.89801	2.37887	2.77519	2.98518	4.58477	3.61503
	0.01728	4.46271 5.18506	0.61958	0.77255	0.48576	0.9551
2	4 2.96931	0.99045 1.67529	3.22673	4.47542	3.57961	4.46498	3.80996	3.49509	3.60427	4.53335	3.61574	4.23161	3.75266	3.87459	3.11317	3.36841	3.46721	5.80677	4.57301 33 c - - -
	2.68618	4.42225 2.77519	2.73123	3.46354	2.40513	3.72494	3.29354	2.67741	2.69355	4.2469	2.90347	2.73739	3.18146	2.89801	2.37887	2.77519	2.98518	4.58477	3.61503
	0.01728	4.46271 5.18506	0.61958	0.77255	0.48576	0.9551
2	5 2.53947	3.88828 3.36689	2.68097	3.89133	3.19722	3.90312	2.8946	2.80592	2.94832	3.80649	3.26521	1.75845	3.13507	3.21376	2.26731	2.92477	2.9825	5.2641	3.99483 34 p - - -
	2.68618	4.42225 2.77519	2.73123	3.46354	2.40513	3.72494	3.29354	2.67741	2.69355	4.2469	2.90347	2.73739	3.18146	2.89801	2.37887	2.77519	2.98518	4.58477	3.61503
	0.01728	4.46271 5.18506	0.61958	0.77255	0.48576	0.9551
2	6 1.07514	3.56183 3.85893	3.39241	4.20518	2.12528	4.34411	3.57765	3.35122	3.29018	4.14005	3.09147	3.97258	3.6387	3.67565	2.69466	2.93333	2.82416	5.59712	4.38528 35 a - - -
	2.68625	4.42232 2.77526	2.7313	3.46361	2.40499	3.72501	3.29361	2.67738	2.69362	4.24697	2.90354	2.73725	3.18153	2.89788	2.37894	2.77515	2.98525	4.58348	3.6151
	0.11757	2.25070 5.18506	0.96414	0.48015	0.48576	0.9551
2	7 2.85606	4.98344 3.12662	2.76914	4.55984	1.15775	3.95923	3.97944	2.30106	3.54632	4.37842	3.22723	4.05081	3.1246	2.66664	2.66641	3.16379	3.58676	5.72103	4.43381 41 g - - -
	2.68618	4.42225 2.77519	2.73123	3.46354	2.40513	3.72494	3.29354	2.67741	2.69355	4.2469	2.90347	2.73739	3.18146	2.89801	2.37887	2.77519	2.98518	4.58477	3.61503
	0.01728	4.46271 5.18506	0.61958	0.77255	0.48576	0.9551
2	8 2.63368	4.27708 3.96776	3.3879	3.3988	3.80514	4.09055	2.3317	2.61623	2.21551	3.14408	3.68643	4.17358	3.55259	3.26154	3.08004	2.96742	1.46966	4.90935	3.70564 42 v - - -
	2.68618	4.42225 2.77519	2.73123	3.46354	2.40513	3.72494	3.29354	2.67741	2.69355	4.2469	2.90347	2.73739	3.18146	2.89801	2.37887	2.77519	2.98518	4.58477	3.61503
	0.01728	4.46271 5.18506	0.61958	0.77255	0.48576	0.9551
2	9 3.10591	4.68772 4.16167	3.67778	3.00922	3.98025	4.07352	3.14867	3.41213	2.36999	3.7775	3.89832	3.05967	3.78901	3.62682	3.35506	3.37682	2.99777	1.05988	3.07866 43 w - - -
	2.68618	4.42225 2.77519	2.73123	3.46354	2.40513	3.72494	3.29354	2.67741	2.69355	4.2469	2.90347	2.73739	3.18146	2.89801	2.37887	2.77519	2.98518	4.58477	3.61503
	0.01728	4.46271 5.18506	0.61958	0.77255	0.48576	0.9551
3	0 2.86689	4.70058 4.10688	3.93747	4.64659	3.5087	4.88897	3.86082	3.89465	3.69872	4.73675	4.00856	4.27033	4.26284	4.09379	3.07806	0.46804	3.47872	6.01763	4.87405 44 T - - -
	2.68618	4.42225 2.77519	2.73123	3.46354	2.40513	3.72494	3.29354	2.67741	2.69355	4.2469	2.90347	2.73739	3.18146	2.89801	2.37887	2.77519	2.98518	4.58477	3.61503
	0.01728	4.46271 5.18506	0.61958	0.77255	0.48576	0.9551
3	1 2.73989	3.72121 4.00943	3.44467	3.42458	3.79754	4.13249	1.28804	3.31589	2.46084	3.4113	3.28549	4.18869	2.99193	3.55719	3.08977	2.98452	2.29051	4.94012	3.73335 45 i - - -
	2.68618	4.42225 2.77519	2.73123	3.46354	2.40513	3.72494	3.29354	2.67741	2.69355	4.2469	2.90347	2.73739	3.18146	2.89801	2.37887	2.77519	2.98518	4.58477	3.61503
	0.01728	4.46271 5.18506	0.61958	0.77255	0.48576	0.9551
3	2 3.55849	5.23511 4.34676	4.33507	5.39109	0.21109	5.37569	5.1759	4.59226	4.73463	5.74259	4.51418	4.63812	4.87065	4.72493	3.75267	4.08213	4.58992	6.29026	5.52603 46 G - - -
	2.68618	4.42225 2.77519	2.73123	3.46354	2.40513	3.72494	3.29354	2.67741	2.69355	4.2469	2.90347	2.73739	3.18146	2.89801	2.37887	2.77519	2.98518	4.58477	3.61503
	0.01728	4.46271 5.18506	0.61958	0.77255	0.48576	0.9551
3	3 3.23196	4.64515 4.50820	4.00997	2.54369	4.21071	3.87994	2.73819	3.83639	2.68954	3.74385	4.05723	4.55887	4.00504	3.97555	3.5234	3.03693	2.93773	2.92551	0.96497 47 y - - -
	2.68618	4.42225 2.77519	2.73123	3.46354	2.40513	3.72494	3.29354	2.67741	2.69355	4.2469	2.90347	2.73739	3.18146	2.89801	2.37887	2.77519	2.98518	4.58477	3.61503
	0.01728	4.46271 5.18506	0.61958	0.77255	0.48576	0.9551
3	4 3.55849	5.23511 4.34676	4.33507	5.39109	0.21109	5.37569	5.1759	4.59226	4.73463	5.74259	4.51418	4.63812	4.87065	4.72493	3.75267	4.08213	4.58992	6.29026	5.52603 48 G - - -
	2.68618	4.42225 2.77519	2.73123	3.46354	2.40513	3.72494	3.29354	2.67741	2.69355	4.2469	2.90347	2.73739	3.18146	2.89801	2.37887	2.77519	2.98518	4.58477	3.61503
	0.01728	4.46271 5.18506	0.61958	0.77255	0.48576	0.9551
3	5 2.54654	4.73574 3.23205	2.79673	4.22484	3.44442	1.54593	3.65826	2.7834	3.29092	4.12635	3.23679	3.97698	3.15635	3.18388	2.28226	2.18911	3.29601	5.52759	4.22384 49 h - - -
	2.68618	4.42225 2.77519	2.73123	3.46354	2.40513	3.72494	3.29354	2.67741	2.69355	4.2469	2.90347	2.73739	3.18146	2.89801	2.37887	2.77519	2.98518	4.58477	3.61503
	0.01728	4.46271 5.18506	0.61958	0.77255	0.48576	0.9551
3	6 2.80464	4.57839 3.98843	3.60911	3.96906	3.60885	4.49925	3.01058	3.44443	2.40726	3.97205	3.81988	4.24046	3.84257	3.70045	3.04811	0.8479	2.80316	5.55299	4.29141 50 t - - -
	2.68618	4.42225 2.77519	2.73123	3.46354	2.40513	3.72494	3.29354	2.67741	2.69355	4.2469	2.90347	2.73739	3.18146	2.89801	2.37887	2.77519	2.98518	4.58477	3.61503
	0.01728	4.46271 5.18506	0.61958	0.77255	0.48576	0.9551
3	7 2.50371	3.78768 3.07447	2.22881	4.1621	2.32729	3.71521	3.58251	2.07195	3.17708	3.98459	3.03905	3.90439	2.85985	2.80466	2.71709	2.92102	3.04611	5.41182	3.43048 51 k - - -
	2.68618	4.42225 2.77519	2.73123	3.46354	2.40513	3.72494	3.29354	2.67741	2.69355	4.2469	2.90347	2.73739	3.18146	2.89801	2.37887	2.77519	2.98518	4.58477	3.61503
	0.01728	4.46271 5.18506	0.61958	0.77255	0.48576	0.9551
3	8 2.68518	3.82851 2.93008	2.52446	3.84787	2.29642	3.71955	3.55013	2.43464	3.15176	3.96301	2.65471	3.041	2.8685	2.85241	2.52716	2.91693	3.22512	5.39411	3.18551 52 g - - -
	2.68637	4.42244 2.77443	2.73134	3.46373	2.40503	3.72514	3.29373	2.67742	2.69374	4.24709	2.90353	2.73716	3.18149	2.89796	2.37893	2.77539	2.98494	4.58496	3.61522
	0.56679	0.97467 2.89428	0.75579	0.6342	0.48576	0.9551
3	9 2.64291	4.30401 4.13204	3.58109	3.50544	3.88369	4.26956	2.0611	3.09083	2.47635	3.46279	3.84359	4.2797	3.74302	3.69024	2.91345	3.04784	1.18604	5.05799	3.85270 59 v - - -
	2.68618	4.42225 2.77519	2.73123	3.46354	2.40513	3.72494	3.29354	2.67741	2.69355	4.2469	2.90347	2.73739	3.18146	2.89801	2.37887	2.77519	2.98518	4.58477	3.61503
	0.01819	4.41169 5.13404	0.61958	0.77255	0.43948	1.03387
4	0 2.68596	4.41371 3.03606	2.47867	3.49691	3.49858	2.96162	3.67169	2.23002	3.24478	4.03781	2.75055	3.09892	2.69298	2.47796	2.59403	2.49205	3.17125	5.45887	3.82746 60 k - - -
	2.68618	4.42225 2.77519	2.73123	3.46354	2.40513	3.72494	3.29354	2.67741	2.69355	4.2469	2.90347	2.73739	3.18146	2.89801	2.37887	2.77519	2.98518	4.58477	3.61503
	0.01728	4.46271 5.18506	0.61958	0.77255	0.48576	0.9551
4	1 2.36008	5.18115 2.61389	2.0348	4.51629	3.46394	3.65614	3.66497	2.05447	3.4821	4.22499	2.77809	3.3402	2.45887	2.888	2.52428	2.76122	3.56656	5.61944	4.21362 61 e - - -
	2.68618	4.42225 2.77519	2.73123	3.46354	2.40513	3.72494	3.29354	2.67741	2.69355	4.2469	2.90347	2.73739	3.18146	2.89801	2.37887	2.77519	2.98518	4.58477	3.61503
	0.01728	4.46271 5.18506	0.61958	0.77255	0.48576	0.9551
4	2 2.79098	5.21806 2.62909	2.41191	4.52265	1.75175	3.43372	3.98743	2.37354	3.27166	4.2819	2.32168	3.92228	2.70093	3.00328	2.7583	3.02927	3.59011	5.67173	4.27439 62 g - - -
	2.68618	4.42225 2.77519	2.73123	3.46354	2.40513	3.72494	3.29354	2.67741	2.69355	4.2469	2.90347	2.73739	3.18146	2.89801	2.37887	2.77519	2.98518	4.58477	3.61503
	0.01728	4.46271 5.18506	0.61958	0.77255	0.48576	0.9551
4	3 2.68774	4.86421 2.56494	2.54325	4.09672	3.52208	3.72905	3.50934	2.53466	2.72138	2.40565	3.05975	3.07219	2.61602	2.84136	2.58039	2.66371	3.19297	5.37201	4.04270 63 m - - -
	2.68618	4.42225 2.77519	2.73123	3.46354	2.40513	3.72494	3.29354	2.67741	2.69355	4.2469	2.90347	2.73739	3.18146	2.89801	2.37887	2.77519	2.98518	4.58477	3.61503
	0.01728	4.46271 5.18506	0.61958	0.77255	0.48576	0.9551
4	4 2.42254	4.54297 3.36972	2.69637	3.70452	3.60804	3.84354	2.62151	2.67462	2.65049	3.63909	3.12609	2.90189	2.9456	3.17821	2.72429	2.38576	2.21592	5.10585	3.84463 64 v - - -
	2.68618	4.42225 2.77519	2.73123	3.46354	2.40513	3.72494	3.29354	2.67741	2.69355	4.2469	2.90347	2.73739	3.18146	2.89801	2.37887	2.77519	2.98518	4.58477	3.61503
	0.01728	4.46271 5.18506	0.61958	0.77255	0.48576	0.9551
4	5 2.82100	3.60927 4.68398	4.08794	2.99933	4.01232	4.34625	1.32284	3.90632	2.22385	3.25249	4.13574	4.36112	4.05686	3.95952	3.32719	3.05512	1.78442	3.46808	3.65256 65 i - - -
	2.68618	4.42225 2.77519	2.73123	3.46354	2.40513	3.72494	3.29354	2.67741	2.69355	4.2469	2.90347	2.73739	3.18146	2.89801	2.37887	2.77519	2.98518	4.58477	3.61503
	0.01728	4.46271 5.18506	0.61958	0.77255	0.48576	0.9551
4	6 2.56021	4.53228 3.51373	3.20473	4.51135	3.27965	4.3427	3.93048	3.26797	3.60263	4.43024	2.98814	3.9822	3.58447	3.61796	1.94977	0.98926	3.43377	5.83788	4.59123 66 t - - -
	2.68618	4.42225 2.77519	2.73123	3.46354	2.40513	3.72494	3.29354	2.67741	2.69355	4.2469	2.90347	2.73739	3.18146	2.89801	2.37887	2.77519	2.98518	4.58477	3.61503
	0.01728	4.46271 5.18506	0.61958	0.77255	0.48576	0.9551
4	7 2.51238	5.21241 2.98645	1.80796	4.55985	3.50302	3.42898	4.02767	2.04439	3.50576	4.25805	2.97474	3.54186	2.43131	2.26506	2.71046	2.9711	3.60556	5.63133	4.24694 67 e - - -
	2.68618	4.42225 2.77519	2.73123	3.46354	2.40513	3.72494	3.29354	2.67741	2.69355	4.2469	2.90347	2.73739	3.18146	2.89801	2.37887	2.77519	2.98518	4.58477	3.61503
	0.01728	4.46271 5.18506	0.61958	0.77255	0.48576	0.9551
4	8 2.54601	5.24753 2.49079	1.60615	4.584	3.46777	3.68817	4.06766	2.24215	3.54723	4.29467	2.93456	3.61304	2.36399	2.73983	2.70082	2.97784	3.63437	5.68035	4.26752 68 e - - -
	2.68618	4.42225 2.77519	2.73123	3.46354	2.40513	3.72494	3.29354	2.67741	2.69355	4.2469	2.90347	2.73739	3.18146	2.89801	2.37887	2.77519	2.98518	4.58477	3.61503
	0.01728	4.46271 5.18506	0.61958	0.77255	0.48576	0.9551
4	9 2.73414	5.17824 2.98471	1.74694	4.51101	3.49904	3.19161	3.9741	2.24641	3.46849	3.83606	2.97529	3.89345	2.00461	2.71792	2.70553	2.82468	3.56331	5.60854	4.22618 69 e - - -
	2.68618	4.42225 2.77519	2.73123	3.46354	2.40513	3.72494	3.29354	2.67741	2.69355	4.2469	2.90347	2.73739	3.18146	2.89801	2.37887	2.77519	2.98518	4.58477	3.61503
	0.01728	4.46271 5.18506	0.61958	0.77255	0.48576	0.9551
5	0 0.79130	4.36033 4.00918	3.647	4.40661	2.79379	4.56455	3.73047	3.62427	3.49692	4.34687	3.69187	3.98173	3.88819	3.89561	2.42951	2.95701	2.59372	5.80352	4.61927 70 a - - -
	2.68618	4.42225 2.77519	2.73123	3.46354	2.40513	3.72494	3.29354	2.67741	2.69355	4.2469	2.90347	2.73739	3.18146	2.89801	2.37887	2.77519	2.98518	4.58477	3.61503
	0.01728	4.46271 5.18506	0.61958	0.77255	0.48576	0.9551
5	1 2.55188	5.12638 2.40243	1.74752	4.4411	3.47233	3.66515	3.90632	2.32192	3.04429	3.78796	2.87169	3.86689	2.55965	2.90039	2.66713	2.92176	3.30804	5.57724	3.86300 71 e - - -
	2.68618	4.42225 2.77519	2.73123	3.46354	2.40513	3.72494	3.29354	2.67741	2.69355	4.2469	2.90347	2.73739	3.18146	2.89801	2.37887	2.77519	2.98518	4.58477	3.61503
	0.01728	4.46271 5.18506	0.61958	0.77255	0.48576	0.9551
5	2 2.32177	5.19462 2.65295	1.95051	4.53133	3.11406	3.66091	4.01211	2.32363	3.49585	4.23877	2.83976	3.86433	2.43679	2.38105	2.5941	2.78132	3.58102	5.63123	4.22392 72 e - - -
	2.68618	4.42225 2.77519	2.73123	3.46354	2.40513	3.72494	3.29354	2.67741	2.69355	4.2469	2.90347	2.73739	3.18146	2.89801	2.37887	2.77519	2.98518	4.58477	3.61503
	0.01728	4.46271 5.18506	0.61958	0.77255	0.48576	0.9551
5	3 2.72283	4.17595 4.24680	3.6621	2.44603	3.82938	4.07603	2.61983	3.52502	1.53221	3.28728	3.3635	4.19557	3.72957	3.11057	3.12099	2.95441	2.30119	3.9375	2.75147 73 l - - -
	2.68618	4.42225 2.77519	2.73123	3.46354	2.40513	3.72494	3.29354	2.67741	2.69355	4.2469	2.90347	2.73739	3.18146	2.89801	2.37887	2.77519	2.98518	4.58477	3.61503
	0.01728	4.46271 5.18506	0.61958	0.77255	0.48576	0.9551
5	4 3.79096	5.03122 5.52965	4.97256	2.62193	5.10472	5.25808	2.23695	4.83371	0.57137	3.01393	5.17801	5.16682	4.76247	4.83586	4.48599	3.99647	2.65915	5.3254	4.19105 74 L - - -
	2.68618	4.42225 2.77519	2.73123	3.46354	2.40513	3.72494	3.29354	2.67741	2.69355	4.2469	2.90347	2.73739	3.18146	2.89801	2.37887	2.77519	2.98518	4.58477	3.61503
	0.01728	4.46271 5.18506	0.61958	0.77255	0.48576	0.9551
5	5 2.68783	4.99331 2.90703	2.25485	4.26352	3.49658	3.69257	2.68088	2.10736	3.12777	3.64498	2.90185	3.88764	2.71077	2.49906	2.38322	2.91882	3.08947	5.47308	4.11385 75 k - - -
	2.68618	4.42225 2.77519	2.73123	3.46354	2.40513	3.72494	3.29354	2.67741	2.69355	4.2469	2.90347	2.73739	3.18146	2.89801	2.37887	2.77519	2.98518	4.58477	3.61503
	0.01728	4.46271 5.18506	0.61958	0.77255	0.48576	0.9551
5	6 2.55003	5.08863 2.98123	2.02048	4.39096	3.14687	3.15872	3.84743	2.21036	3.23528	4.14096	2.84788	3.87136	2.3706	2.9053	2.47737	2.91908	3.45618	3.79466	3.52731 76 e - - -
	2.68618	4.42225 2.77519	2.73123	3.46354	2.40513	3.72494	3.29354	2.67741	2.69355	4.2469	2.90347	2.73739	3.18146	2.89801	2.37887	2.77519	2.98518	4.58477	3.61503
	0.01728	4.46271 5.18506	0.61958	0.77255	0.48576	0.9551
5	7 2.89558	5.31620 1.21374	2.14447	4.58309	3.48143	3.82266	4.05238	2.67581	3.30095	4.39771	2.9593	3.97535	2.96211	3.18944	2.85093	2.90818	3.66905	5.77537	3.77825 77 d - - -
	2.68618	4.42225 2.77519	2.73123	3.46354	2.40513	3.72494	3.29354	2.67741	2.69355	4.2469	2.90347	2.73739	3.18146	2.89801	2.37887	2.77519	2.98518	4.58477	3.61503
	0.01728	4.46271 5.18506	0.61958	0.77255	0.48576	0.9551
5	8 2.70177	4.35968 4.80180	4.22428	3.42373	4.25407	4.62684	1.87412	4.07865	1.47539	2.76299	4.34329	4.57393	4.24741	4.17758	3.57763	2.99088	1.50282	5.13153	3.96641 78 l - - -
	2.68618	4.42225 2.77519	2.73123	3.46354	2.40513	3.72494	3.29354	2.67741	2.69355	4.2469	2.90347	2.73739	3.18146	2.89801	2.37887	2.77519	2.98518	4.58477	3.61503
	0.01728	4.46271 5.18506	0.61958	0.77255	0.48576	0.9551
5	9 2.23118	5.07053 2.67762	2.1971	4.36579	3.48155	3.42869	3.81797	2.43288	2.756	4.12489	2.97152	3.87457	2.66963	2.55336	2.2785	2.91975	3.43419	5.53389	3.52559 79 e - - -
	2.68618	4.42225 2.77519	2.73123	3.46354	2.40513	3.72494	3.29354	2.67741	2.69355	4.2469	2.90347	2.73739	3.18146	2.89801	2.37887	2.77519	2.98518	4.58477	3.61503
	0.01728	4.46271 5.18506	0.61958	0.77255	0.48576	0.9551
6	0 2.57894	5.17872 2.59975	2.17395	4.51563	3.4638	3.41364	3.99561	1.91628	3.48026	4.22169	2.71968	3.60339	2.66556	2.55096	2.54901	2.75878	3.29121	5.616	3.85235 80 k - - -
	2.68618	4.42225 2.77519	2.73123	3.46354	2.40513	3.72494	3.29354	2.67741	2.69355	4.2469	2.90347	2.73739	3.18146	2.89801	2.37887	2.77519	2.98518	4.58477	3.61503
	0.3708	4.46271 1.20969	0.61958	0.77255	0.48576	0.9551
6	1 2.31549	3.11570 3.77112	3.19535	2.87151	3.62305	3.38685	2.16089	2.88526	2.33899	3.25108	3.4999	3.9996	3.37251	3.37038	2.76956	2.8059	2.39371	4.74037	3.53238 81 i - - -
	2.68618	4.42225 2.77519	2.73123	3.46354	2.40513	3.72494	3.29354	2.67741	2.69355	4.2469	2.90347	2.73739	3.18146	2.89801	2.37887	2.77519	2.98518	4.58477	3.61503
	0.02452	4.11643 4.83877	0.61958	0.77255	0.33217	1.26359
6	2 2.45462	3.60784 4.37395	3.39807	2.43788	3.80782	4.12679	2.26975	3.61312	1.95939	3.20594	3.88056	4.17418	3.79213	3.35113	3.10701	2.54694	2.04866	3.5601	3.52376 82 l - - -
	2.68618	4.42225 2.77519	2.73123	3.46354	2.40513	3.72494	3.29354	2.67741	2.69355	4.2469	2.90347	2.73739	3.18146	2.89801	2.37887	2.77519	2.98518	4.58477	3.61503
	0.01765	4.44176 5.16410	0.61958	0.77255	0.51936	0.90362
6	3 2.46732	5.13947 2.85264	2.00215	3.68401	3.23659	3.3545	3.93427	2.30592	3.43548	4.18591	2.56839	3.85568	2.63846	2.45366	2.51337	2.82393	3.51859	5.585	3.83649 83 e - - -
	2.68618	4.42225 2.77519	2.73123	3.46354	2.40513	3.72494	3.29354	2.67741	2.69355	4.2469	2.90347	2.73739	3.18146	2.89801	2.37887	2.77519	2.98518	4.58477	3.61503
	0.01765	4.44176 5.16410	0.61958	0.77255	0.51936	0.90362
6	4 2.28995	4.95061 3.03931	2.48208	4.20954	2.90985	3.46113	3.63857	2.36025	2.81746	4.01535	2.88382	3.31325	2.36179	2.8195	2.69534	2.66293	3.00035	5.43856	3.75435 84 a - - -
	2.68618	4.42225 2.77519	2.73123	3.46354	2.40513	3.72494	3.29354	2.67741	2.69355	4.2469	2.90347	2.73739	3.18146	2.89801	2.37887	2.77519	2.98518	4.58477	3.61503
	0.01765	4.44176 5.16410	0.61958	0.77255	0.46531	0.9887
6	5 2.21838	4.50275 3.41578	2.62364	3.41335	3.36196	3.55435	2.71972	2.70751	2.55548	3.32255	3.10829	3.67411	3.13715	3.02896	2.85395	2.60518	2.20152	5.07053	3.81689 85 v - - -
	2.68618	4.42225 2.77519	2.73123	3.46354	2.40513	3.72494	3.29354	2.67741	2.69355	4.2469	2.90347	2.73739	3.18146	2.89801	2.37887	2.77519	2.98518	4.58477	3.61503
	0.01728	4.46271 5.18506	0.61958	0.77255	0.48576	0.9551
6	6 2.71538	4.16150 4.27630	3.3546	2.72648	3.84093	4.1538	2.11385	3.55158	1.51181	3.25841	3.44758	4.20535	3.75719	3.70153	3.13444	2.77431	2.10337	4.78787	3.60033 86 l - - -
	2.68618	4.42225 2.77519	2.73123	3.46354	2.40513	3.72494	3.29354	2.67741	2.69355	4.2469	2.90347	2.73739	3.18146	2.89801	2.37887	2.77519	2.98518	4.58477	3.61503
	0.01728	4.46271 5.18506	0.61958	0.77255	0.48576	0.9551
6	7 2.38647	5.13554 2.96267	2.00753	4.45469	3.47457	3.66429	3.92091	2.23527	3.01774	4.18415	2.54671	3.86851	2.65121	2.62055	2.35496	2.64739	3.51239	5.58314	4.19103 87 e - - -
	2.68618	4.42225 2.77519	2.73123	3.46354	2.40513	3.72494	3.29354	2.67741	2.69355	4.2469	2.90347	2.73739	3.18146	2.89801	2.37887	2.77519	2.98518	4.58477	3.61503
	0.01728	4.46271 5.18506	0.61958	0.77255	0.48576	0.9551
6	8 2.41816	5.06576 2.86958	2.43456	4.36027	3.29278	2.96224	3.60632	2.13627	3.21143	4.12024	2.84669	3.87401	2.5801	2.66953	2.48928	2.66693	2.79953	5.52982	4.15215 88 k - - -
	2.68618	4.42225 2.77519	2.73123	3.46354	2.40513	3.72494	3.29354	2.67741	2.69355	4.2469	2.90347	2.73739	3.18146	2.89801	2.37887	2.77519	2.98518	4.58477	3.61503
	0.07511	4.46271 2.79971	0.61958	0.77255	0.48576	0.9551
6	9 2.51912	4.28029 3.72310	2.9874	3.40212	3.68457	3.95495	2.30731	3.08424	2.23833	3.16343	3.50081	4.06042	3.1541	3.17102	2.11989	2.7374	2.42427	4.0759	3.29903 89 s - - -
	2.68618	4.42225 2.77519	2.73123	3.46354	2.40513	3.72494	3.29354	2.67741	2.69355	4.2469	2.90347	2.73739	3.18146	2.89801	2.37887	2.77519	2.98518	4.58477	3.61503
	0.0183	4.40590 5.12825	0.61958	0.77255	0.4863	0.95425
7	0 2.56829	3.53725 3.10539	2.73563	3.28378	3.08946	3.8131	2.99315	2.61191	2.84009	3.70207	3.20623	2.30069	3.04345	3.13122	2.44126	2.62053	2.90397	5.16249	3.88776 90 p - - -
	2.68618	4.42225 2.77519	2.73123	3.46354	2.40513	3.72494	3.29354	2.67741	2.69355	4.2469	2.90347	2.73739	3.18146	2.89801	2.37887	2.77519	2.98518	4.58477	3.61503
	0.04801	4.44101 3.34986	0.61958	0.77255	0.52053	0.90191
7	1 2.30181	4.35314 3.59368	2.85189	3.48605	3.65604	3.91561	2.22937	2.97353	2.46439	3.14439	3.41595	2.6522	3.26984	3.31322	2.71004	2.58991	2.62116	4.94041	3.23444 91 i - - -
	2.68618	4.42225 2.77519	2.73123	3.46354	2.40513	3.72494	3.29354	2.67741	2.69355	4.2469	2.90347	2.73739	3.18146	2.89801	2.37887	2.77519	2.98518	4.58477	3.61503
	0.0182	4.41120 5.13355	0.61958	0.77255	0.56524	0.83985
7	2 2.28951	4.77893 2.97105	2.48474	3.99314	3.11199	3.73134	3.06083	2.47388	2.50322	3.62275	2.75277	3.48396	2.64645	3.01027	2.6227	2.89963	3.09718	3.76871	3.98438 92 a - - -
	2.686	4.42233 2.77518	2.73131	3.46362	2.40514	3.72503	3.29362	2.67741	2.69341	4.24698	2.90345	2.73748	3.18137	2.89809	2.37871	2.77528	2.98527	4.58485	3.61511
	0.40291	1.90524 1.69915	0.88039	0.53549	0.4911	0.94663
7	3 2.32093	4.49413 3.29798	2.62569	3.66088	3.24841	3.77879	2.61528	2.28428	2.52411	3.59136	3.1944	3.49792	3.03135	3.10086	2.77397	2.85563	2.32349	5.05807	3.79508 99 k - - -
	2.68618	4.42225 2.77519	2.73123	3.46354	2.40513	3.72494	3.29354	2.67741	2.69355	4.2469	2.90347	2.73739	3.18146	2.89801	2.37887	2.77519	2.98518	4.58477	3.61503
	0.02136	4.25257 4.97492	0.61958	0.77255	0.75753	0.63266
7	4 2.51763	5.13019 2.37765	2.09894	4.45078	3.40438	3.38376	3.92437	2.38811	3.4256	4.1817	2.69878	3.4447	2.59301	2.88323	2.40125	2.40563	3.50847	5.57689	4.17253 100 e - - -
	2.68618	4.42225 2.77519	2.73123	3.46354	2.40513	3.72494	3.29354	2.67741	2.69355	4.2469	2.90347	2.73739	3.18146	2.89801	2.37887	2.77519	2.98518	4.58477	3.61503
	0.02136	4.25257 4.97492	0.61958	0.77255	0.34702	1.22687
7	5 2.20021	3.85296 3.89009	3.05818	3.35072	3.73524	4.01892	2.40163	3.22846	1.81267	2.70324	3.35289	4.10873	3.17688	3.48815	2.88942	2.79788	2.42191	4.83971	3.63438 101 l - - -
	2.68618	4.42225 2.77519	2.73123	3.46354	2.40513	3.72494	3.29354	2.67741	2.69355	4.2469	2.90347	2.73739	3.18146	2.89801	2.37887	2.77519	2.98518	4.58477	3.61503
	0.01728	4.46271 5.18506	0.61958	0.77255	0.48576	0.9551
7	6 2.56547	5.07681 2.96332	2.34677	4.39554	2.92179	3.354	3.84979	2.46089	3.38488	4.15637	2.44184	3.22395	2.81361	2.94441	2.09452	2.31078	3.45998	5.56341	4.18312 102 s - - -
	2.68618	4.42225 2.77519	2.73123	3.46354	2.40513	3.72494	3.29354	2.67741	2.69355	4.2469	2.90347	2.73739	3.18146	2.89801	2.37887	2.77519	2.98518	4.58477	3.61503
	0.01728	4.46271 5.18506	0.61958	0.77255	0.48576	0.9551
7	7 2.42368	5.17240 2.61590	1.96688	4.49811	3.46707	3.66909	3.97228	2.41857	3.46967	4.22017	2.94113	3.23422	2.09468	2.91027	2.47883	2.79296	3.55299	5.61664	3.72661 103 e - - -
	2.68618	4.42225 2.77519	2.73123	3.46354	2.40513	3.72494	3.29354	2.67741	2.69355	4.2469	2.90347	2.73739	3.18146	2.89801	2.37887	2.77519	2.98518	4.58477	3.61503
	0.01728	4.46271 5.18506	0.61958	0.77255	0.48576	0.9551
7	8 2.59833	5.12946 2.78161	2.33399	4.44269	3.28156	3.3942	3.90704	2.33356	3.42065	4.17956	1.77855	3.47144	2.77883	2.75107	2.6737	2.92861	3.28364	5.58085	3.76218 104 n - - -
	2.68618	4.42225 2.77519	2.73123	3.46354	2.40513	3.72494	3.29354	2.67741	2.69355	4.2469	2.90347	2.73739	3.18146	2.89801	2.37887	2.77519	2.98518	4.58477	3.61503
	0.01728	4.46271 5.18506	0.61958	0.77255	0.48576	0.9551
7	9 2.79813	4.32684 3.22455	2.63825	4.25416	3.59899	3.74738	3.65175	2.30656	3.23457	4.05823	3.13402	3.98336	1.71188	2.05456	2.82933	3.01959	2.68208	5.44715	4.14628 105 q - - -
	2.68618	4.42225 2.77519	2.73123	3.46354	2.40513	3.72494	3.29354	2.67741	2.69355	4.2469	2.90347	2.73739	3.18146	2.89801	2.37887	2.77519	2.98518	4.58477	3.61503
	0.01728	4.46271 5.18506	0.61958	0.77255	0.48576	0.9551
8	0 2.55748	4.13536 4.21032	3.61985	2.40569	3.38103	4.09803	2.2283	3.23822	1.877	3.03165	3.79898	4.1591	3.69672	2.91626	3.08046	2.74773	2.38753	4.10821	3.20489 106 l - - -
	2.68618	4.42225 2.77519	2.73123	3.46354	2.40513	3.72494	3.29354	2.67741	2.69355	4.2469	2.90347	2.73739	3.18146	2.89801	2.37887	2.77519	2.98518	4.58477	3.61503
	0.01728	4.46271 5.18506	0.61958	0.77255	0.48576	0.9551
8	1 2.09765	5.00119 2.10868	2.37871	4.29431	3.19716	3.7163	3.44824	2.49954	3.29808	4.08856	3.00575	3.89573	2.84714	2.9772	2.22501	2.93744	2.9916	5.50618	4.14410 107 a - - -
	2.68618	4.42225 2.77519	2.73123	3.46354	2.40513	3.72494	3.29354	2.67741	2.69355	4.2469	2.90347	2.73739	3.18146	2.89801	2.37887	2.77519	2.98518	4.58477	3.61503
	0.01728	4.46271 5.18506	0.61958	0.77255	0.48576	0.9551
8	2 0.41879	4.60800 4.18669	4.05336	4.76471	3.40942	4.98508	3.99233	4.08893	3.84076	4.83228	4.01427	4.20596	4.37556	4.26581	2.96717	3.28701	3.53096	6.12134	5.01042 108 A - - -
	2.68618	4.42225 2.77519	2.73123	3.46354	2.40513	3.72494	3.29354	2.67741	2.69355	4.2469	2.90347	2.73739	3.18146	2.89801	2.37887	2.77519	2.98518	4.58477	3.61503
	0.01728	4.46271 5.18506	0.61958	0.77255	0.48576	0.9551
8	3 3.13308	3.74625 5.02411	4.43875	3.05697	4.39568	4.75402	1.77476	4.27731	1.12903	2.95189	4.52376	4.67717	4.38148	4.32128	3.72805	3.36348	1.83745	5.15191	4.02600 109 l - - -
	2.68618	4.42225 2.77519	2.73123	3.46354	2.40513	3.72494	3.29354	2.67741	2.69355	4.2469	2.90347	2.73739	3.18146	2.89801	2.37887	2.77519	2.98518	4.58477	3.61503
	0.01728	4.46271 5.18506	0.61958	0.77255	0.48576	0.9551
8	4 2.20133	3.82135 3.86082	3.28562	3.37087	2.69159	4.01425	2.60019	3.20619	2.25311	3.36598	3.59584	4.10193	3.46911	3.47561	2.68941	2.43701	2.12811	4.85661	3.07538 110 v - - -
	2.68618	4.42225 2.77519	2.73123	3.46354	2.40513	3.72494	3.29354	2.67741	2.69355	4.2469	2.90347	2.73739	3.18146	2.89801	2.37887	2.77519	2.98518	4.58477	3.61503
	0.01728	4.46271 5.18506	0.61958	0.77255	0.48576	0.9551
8	5 2.98108	5.29119 1.48599	2.51297	4.90116	3.41831	4.08872	4.42874	3.0827	3.97604	4.80974	3.05319	4.06079	3.26473	3.62823	1.20519	3.33276	3.94957	6.12048	4.68020 111 s - - -
	2.68618	4.42225 2.77519	2.73123	3.46354	2.40513	3.72494	3.29354	2.67741	2.69355	4.2469	2.90347	2.73739	3.18146	2.89801	2.37887	2.77519	2.98518	4.58477	3.61503
	0.01728	4.46271 5.18506	0.61958	0.77255	0.48576	0.9551
8	6 3.84146	5.04870 5.15200	4.80817	0.80858	4.72254	3.88239	3.31759	4.60642	2.0581	3.87789	4.48858	4.99612	4.51423	4.56257	4.08403	4.05589	3.31872	2.53508	2.30693 112 f - - -
	2.68618	4.42225 2.77519	2.73123	3.46354	2.40513	3.72494	3.29354	2.67741	2.69355	4.2469	2.90347	2.73739	3.18146	2.89801	2.37887	2.77519	2.98518	4.58477	3.61503
	0.01728	4.46271 5.18506	0.61958	0.77255	0.48576	0.9551
8	7 2.11112	3.45024 4.11026	3.54156	3.36988	3.27664	4.13767	2.33561	3.43492	2.44908	3.37117	3.74888	4.14	3.66711	3.64021	2.66739	2.56574	1.64199	4.87551	3.68121 113 v - - -
	2.68618	4.42225 2.77519	2.73123	3.46354	2.40513	3.72494	3.29354	2.67741	2.69355	4.2469	2.90347	2.73739	3.18146	2.89801	2.37887	2.77519	2.98518	4.58477	3.61503
	0.01728	4.46271 5.18506	0.61958	0.77255	0.48576	0.9551
8	8 4.36321	5.39620 5.26913	5.12299	0.77722	4.94264	3.717	3.94843	4.92331	3.15493	4.49856	4.53605	5.21556	4.67606	4.79459	4.34584	4.56947	3.90277	3.80448	1.20180 114 f - - -
	2.68618	4.42225 2.77519	2.73123	3.46354	2.40513	3.72494	3.29354	2.67741	2.69355	4.2469	2.90347	2.73739	3.18146	2.89801	2.37887	2.77519	2.98518	4.58477	3.61503
	0.01728	4.46271 5.18506	0.61958	0.77255	0.48576	0.9551
8	9 3.36517	5.30974 3.24285	3.20668	4.78558	3.70934	4.59571	4.67488	3.5805	4.25579	5.23812	0.43353	4.40389	3.90368	3.92723	3.42982	3.78551	4.22978	6.01422	4.71778 115 N - - -
	2.68618	4.42225 2.77519	2.73123	3.46354	2.40513	3.72494	3.29354	2.67741	2.69355	4.2469	2.90347	2.73739	3.18146	2.89801	2.37887	2.77519	2.98518	4.58477	3.61503
	0.01728	4.46271 5.18506	0.61958	0.77255	0.48576	0.9551
9	0 3.15931	3.80618 5.02972	4.44699	2.85165	4.42211	4.7772	1.95087	4.29019	1.04065	3.19976	4.54347	4.69889	4.39387	4.34056	3.75562	3.38983	1.81069	5.16932	4.04114 116 l - - -
	2.68618	4.42225 2.77519	2.73123	3.46354	2.40513	3.72494	3.29354	2.67741	2.69355	4.2469	2.90347	2.73739	3.18146	2.89801	2.37887	2.77519	2.98518	4.58477	3.61503
	0.01728	4.46271 5.18506	0.61958	0.77255	0.48576	0.9551
9	1 3.55849	5.23511 4.34676	4.33507	5.39109	0.21109	5.37569	5.1759	4.59226	4.73463	5.74259	4.51418	4.63812	4.87065	4.72493	3.75267	4.08213	4.58992	6.29026	5.52603 117 G - - -
	2.68618	4.42225 2.77519	2.73123	3.46354	2.40513	3.72494	3.29354	2.67741	2.69355	4.2469	2.90347	2.73739	3.18146	2.89801	2.37887	2.77519	2.98518	4.58477	3.61503
	0.01728	4.46271 5.18506	0.61958	0.77255	0.48576	0.9551
9	2 2.45581	4.39224 3.57301	2.6786	3.30776	3.66368	3.91939	1.98748	2.95838	2.40872	3.28028	3.21002	3.22846	3.25864	3.30827	2.60463	2.56044	2.66267	4.97633	3.74368 118 i - - -
	2.68618	4.42225 2.77519	2.73123	3.46354	2.40513	3.72494	3.29354	2.67741	2.69355	4.2469	2.90347	2.73739	3.18146	2.89801	2.37887	2.77519	2.98518	4.58477	3.61503
	0.01728	4.46271 5.18506	0.61958	0.77255	0.48576	0.9551
9	3 2.63897	5.04921 2.93182	2.37889	4.40805	1.80526	3.76155	3.85553	2.55127	3.40835	4.19502	2.82968	3.56168	2.62194	3.03027	2.2759	2.67953	3.47026	5.60178	4.23079 119 g - - -
	2.68618	4.42225 2.77519	2.73123	3.46354	2.40513	3.72494	3.29354	2.67741	2.69355	4.2469	2.90347	2.73739	3.18146	2.89801	2.37887	2.77519	2.98518	4.58477	3.61503
	0.01728	4.46271 5.18506	0.61958	0.77255	0.48576	0.9551
9	4 1.82484	4.86982 3.12009	2.57744	3.34137	3.53266	3.75123	3.52991	2.44318	3.14137	3.96406	2.18654	3.93338	2.9109	2.52424	2.75601	2.94666	3.21375	5.38721	4.06355 120 a - - -
	2.68618	4.42225 2.77519	2.73123	3.46354	2.40513	3.72494	3.29354	2.67741	2.69355	4.2469	2.90347	2.73739	3.18146	2.89801	2.37887	2.77519	2.98518	4.58477	3.61503
	0.01728	4.46271 5.18506	0.61958	0.77255	0.48576	0.9551
9	5 2.84606	4.61744 4.70295	4.21145	1.43186	4.2809	3.95941	2.96643	4.05454	1.92896	3.61456	4.18497	4.61224	4.14457	4.13326	3.60134	3.4832	2.85281	4.22204	1.57046 121 f - - -
	2.68618	4.42225 2.77519	2.73123	3.46354	2.40513	3.72494	3.29354	2.67741	2.69355	4.2469	2.90347	2.73739	3.18146	2.89801	2.37887	2.77519	2.98518	4.58477	3.61503
	0.01728	4.46271 5.18506	0.61958	0.77255	0.48576	0.9551
9	6 2.57067	3.97936 3.14195	2.58267	3.36777	3.2719	3.74544	3.23518	2.19262	2.79852	3.88037	2.60221	3.92465	2.91558	2.23144	2.60811	2.7926	3.12221	5.32111	4.00556 122 k - - -
	2.6862	4.42237 2.77532	2.73125	3.46322	2.4051	3.72507	3.29329	2.67743	2.69367	4.24702	2.90346	2.73752	3.18126	2.898	2.37877	2.7751	2.98531	4.58489	3.61515
	0.07748	2.67425 5.18506	1.65375	0.21237	0.48576	0.9551
9	7 2.26764	4.26956 3.07209	2.51422	4.18331	3.50777	3.71501	3.60611	2.10504	3.19619	4.00043	2.70544	3.90161	2.85687	2.49138	2.33158	2.67937	2.7626	5.42599	4.08371 132 k - - -
	2.68618	4.42225 2.77519	2.73123	3.46354	2.40513	3.72494	3.29354	2.67741	2.69355	4.2469	2.90347	2.73739	3.18146	2.89801	2.37887	2.77519	2.98518	4.58477	3.61503
	0.01728	4.46271 5.18506	0.61958	0.77255	0.48576	0.9551
9	8 2.46590	2.86588 4.28165	3.98181	4.57224	3.20409	4.78551	3.96993	3.88897	3.7347	4.58755	3.83463	4.00355	4.15241	4.0865	0.64121	2.99539	3.40949	5.96998	4.79001 133 S - - -
	2.68618	4.42225 2.77519	2.73123	3.46354	2.40513	3.72494	3.29354	2.67741	2.69355	4.2469	2.90347	2.73739	3.18146	2.89801	2.37887	2.77519	2.98518	4.58477	3.61503
	0.01728	4.46271 5.18506	0.61958	0.77255	0.48576	0.9551
9	9 2.56301	4.79134 2.50809	2.82283	4.50511	3.38492	4.16222	3.82323	3.10093	3.54648	4.4067	3.26101	4.02287	3.36962	3.53832	2.83323	0.96674	3.42423	5.82487	4.51097 134 t - - -
	2.68618	4.42225 2.77519	2.73123	3.46354	2.40513	3.72494	3.29354	2.67741	2.69355	4.2469	2.90347	2.73739	3.18146	2.89801	2.37887	2.77519	2.98518	4.58477	3.61503
	0.01728	4.46271 5.18506	0.61958	0.77255	0.48576	0.9551
10	0 2.97544	4.38074 4.60018	4.01306	2.45127	4.12841	4.41682	2.39438	3.86709	1.06123	2.87432	4.16978	4.44826	4.02427	3.98182	2.83946	3.20421	2.45805	4.92252	3.74146 135 l - - -
	2.68618	4.42225 2.77519	2.73123	3.46354	2.40513	3.72494	3.29354	2.67741	2.69355	4.2469	2.90347	2.73739	3.18146	2.89801	2.37887	2.77519	2.98518	4.58477	3.61503
	0.01728	4.46271 5.18506	0.61958	0.77255	0.48576	0.9551
10	1 2.55200	4.62267 3.33972	2.76947	3.79272	3.60888	3.82002	3.17595	2.43184	2.36698	3.71417	3.23461	3.27998	3.05235	2.03704	2.83744	2.93691	2.91939	3.25095	3.32929 136 r - - -
	2.68618	4.42225 2.77519	2.73123	3.46354	2.40513	3.72494	3.29354	2.67741	2.69355	4.2469	2.90347	2.73739	3.18146	2.89801	2.37887	2.77519	2.98518	4.58477	3.61503
	0.01728	4.46271 5.18506	0.61958	0.77255	0.48576	0.9551
10	2 2.99061	5.34494 3.31325	2.68817	4.76394	3.6966	3.25752	4.1691	1.45134	3.60197	4.39777	2.97251	4.06509	2.28465	1.79044	2.77409	3.18484	3.78222	5.66731	4.39058 137 k - - -
	2.68618	4.42225 2.77519	2.73123	3.46354	2.40513	3.72494	3.29354	2.67741	2.69355	4.2469	2.90347	2.73739	3.18146	2.89801	2.37887	2.77519	2.98518	4.58477	3.61503
	0.01728	4.46271 5.18506	0.61958	0.77255	0.48576	0.9551
10	3 2.70416	3.29170 3.41138	2.84077	3.32099	3.62938	3.85012	3.0801	1.97788	2.35113	3.64469	3.28818	4.0104	3.11317	2.28476	2.86354	2.93373	2.83671	5.09963	3.26536 138 k - - -
	2.68618	4.42225 2.77519	2.73123	3.46354	2.40513	3.72494	3.29354	2.67741	2.69355	4.2469	2.90347	2.73739	3.18146	2.89801	2.37887	2.77519	2.98518	4.58477	3.61503
	0.01728	4.46271 5.18506	0.61958	0.77255	0.48576	0.9551
10	4 2.43554	4.20745 4.61409	4.02108	3.28482	4.01036	4.35071	1.78864	3.85313	1.88891	3.26266	4.10792	4.35898	4.02092	3.93447	3.32178	3.05899	1.52538	3.46116	3.70329 139 v - - -
	2.68597	4.42229 2.77523	2.73127	3.46358	2.40516	3.72498	3.29358	2.67728	2.69343	4.24693	2.9035	2.73743	3.1815	2.89804	2.3789	2.77523	2.98522	4.58481	3.61507
	0.11305	2.28972 5.18506	0.58783	0.81087	0.48576	0.9551
10	5 2.47287	4.41792 2.42080	2.25438	4.44615	3.47106	3.66141	3.63453	2.33052	3.22387	4.17689	2.24159	3.86409	2.64934	2.54427	2.56967	2.91807	3.31278	5.57825	4.18482 142 n - - -
	2.68618	4.42225 2.77519	2.73123	3.46354	2.40513	3.72494	3.29354	2.67741	2.69355	4.2469	2.90347	2.73739	3.18146	2.89801	2.37887	2.77519	2.98518	4.58477	3.61503
	0.01728	4.46271 5.18506	0.61958	0.77255	0.48576	0.9551
10	6 1.98706	5.11426 2.67934	2.21737	4.42539	3.47415	3.66641	3.88791	2.32415	3.21479	4.16442	2.839	3.59778	2.6256	2.60858	2.50823	2.92033	2.98718	5.56769	4.17837 143 a - - -
	2.68618	4.42225 2.77519	2.73123	3.46354	2.40513	3.72494	3.29354	2.67741	2.69355	4.2469	2.90347	2.73739	3.18146	2.89801	2.37887	2.77519	2.98518	4.58477	3.61503
	0.01728	4.46271 5.18506	0.61958	0.77255	0.48576	0.9551
10	7 2.69344	5.17415 2.81183	2.10382	4.50719	2.73097	3.65705	3.68571	2.25011	3.21805	4.21858	2.29819	3.86201	2.47049	2.60414	2.56708	2.92467	3.55843	5.61318	4.21023 144 e - - -
	2.68618	4.42225 2.77519	2.73123	3.46354	2.40513	3.72494	3.29354	2.67741	2.69355	4.2469	2.90347	2.73739	3.18146	2.89801	2.37887	2.77519	2.98518	4.58477	3.61503
	0.01728	4.46271 5.18506	0.61958	0.77255	0.48576	0.9551
10	8 2.92047	5.47495 1.46396	2.11846	4.79164	3.4634	3.81373	4.29317	2.50307	3.76749	4.54184	2.67415	2.67909	2.46333	3.19119	2.84622	3.17169	3.85381	5.9065	4.45342 145 d - - -
	2.68618	4.42225 2.77519	2.73123	3.46354	2.40513	3.72494	3.29354	2.67741	2.69355	4.2469	2.90347	2.73739	3.18146	2.89801	2.37887	2.77519	2.98518	4.58477	3.61503
	0.03966	4.46271 3.59908	0.61958	0.77255	0.48576	0.9551
10	9 2.57882	4.45505 3.25459	2.77369	3.31809	3.36199	3.87404	2.68387	2.86028	2.67109	3.5552	3.14509	3.15926	3.1723	3.23678	2.73682	2.9062	2.73432	2.18009	3.43034 146 w - - -
	2.68618	4.42225 2.77519	2.73123	3.46354	2.40513	3.72494	3.29354	2.67741	2.69355	4.2469	2.90347	2.73739	3.18146	2.89801	2.37887	2.77519	2.98518	4.58477	3.61503
	0.01767	4.44072 5.16307	0.61958	0.77255	0.46436	0.99031
11	0 2.69059	5.14967 2.31032	2.02975	4.47322	3.46841	3.6606	3.45266	2.28522	3.44563	4.1964	2.82927	3.3722	2.63727	2.7776	2.35679	2.92204	2.94313	5.59514	4.19696 147 e - - -
	2.6862	4.42228 2.77522	2.73126	3.46356	2.40515	3.72497	3.29357	2.67743	2.69357	4.24692	2.90349	2.737	3.18149	2.89803	2.37889	2.77522	2.98521	4.58479	3.61506
	0.26487	2.09286 2.21310	0.27265	1.4328	0.48576	0.9551
11	1 2.45176	5.16837 2.61216	2.14689	4.49797	2.75513	3.64376	3.97649	2.25533	3.46748	4.2165	2.6008	3.84116	2.47923	2.89224	2.3304	2.68815	3.55135	5.60978	4.20207 149 e - - -
	2.68618	4.42225 2.77519	2.73123	3.46354	2.40513	3.72494	3.29354	2.67741	2.69355	4.2469	2.90347	2.73739	3.18146	2.89801	2.37887	2.77519	2.98518	4.58477	3.61503
	0.0193	4.35316 5.07551	0.61958	0.77255	0.52662	0.89306
11	2 1.46914	4.42803 4.50999	3.99529	3.71514	4.08455	4.70469	1.48863	3.89843	2.45283	3.59211	4.1972	4.52624	4.16166	4.12266	3.44546	3.25149	1.76314	5.42815	4.22593 150 a - - -
	2.68618	4.42225 2.77519	2.73123	3.46354	2.40513	3.72494	3.29354	2.67741	2.69355	4.2469	2.90347	2.73739	3.18146	2.89801	2.37887	2.77519	2.98518	4.58477	3.61503
	0.01834	4.40357 5.12592	0.61958	0.77255	0.43311	1.04551
11	3 1.90018	4.01073 3.09883	2.35161	4.10334	3.51984	3.72754	3.517	2.34332	3.12607	3.9424	3.0581	3.16859	2.88191	2.85702	2.29609	2.91767	3.06183	5.37588	3.72085 151 a - - -
	2.68618	4.42225 2.77519	2.73123	3.46354	2.40513	3.72494	3.29354	2.67741	2.69355	4.2469	2.90347	2.73739	3.18146	2.89801	2.37887	2.77519	2.98518	4.58477	3.61503
	0.01728	4.46271 5.18506	0.61958	0.77255	0.48576	0.9551
11	4 2.34785	4.35469 2.48923	2.20679	3.92231	3.48264	3.32584	3.52784	2.37938	3.13692	3.74725	2.81233	3.87464	2.47304	2.69251	2.67683	2.8237	3.41814	5.52296	3.67642 152 e - - -
	2.68618	4.42225 2.77519	2.73123	3.46354	2.40513	3.72494	3.29354	2.67741	2.69355	4.2469	2.90347	2.73739	3.18146	2.89801	2.37887	2.77519	2.98518	4.58477	3.61503
	0.01728	4.46271 5.18506	0.61958	0.77255	0.48576	0.9551
11	5 3.09969	5.56715 2.62453	1.18206	4.88481	3.53488	3.91915	4.38156	2.69977	3.85822	4.69	3.01128	4.07795	1.71046	3.14268	3.02101	3.35647	3.97561	5.98215	4.56850 153 e - - -
	2.68618	4.42225 2.77519	2.73123	3.46354	2.40513	3.72494	3.29354	2.67741	2.69355	4.2469	2.90347	2.73739	3.18146	2.89801	2.37887	2.77519	2.98518	4.58477	3.61503
	0.01728	4.46271 5.18506	0.61958	0.77255	0.48576	0.9551
11	6 2.96292	2.75249 4.81874	4.22091	1.6867	4.15936	4.47591	2.05993	4.04217	1.65711	2.87441	4.28196	4.4764	4.1577	4.0829	3.47769	3.19226	2.33235	4.91721	3.75178 154 l - - -
	2.68618	4.42225 2.77519	2.73123	3.46354	2.40513	3.72494	3.29354	2.67741	2.69355	4.2469	2.90347	2.73739	3.18146	2.89801	2.37887	2.77519	2.98518	4.58477	3.61503
	0.01728	4.46271 5.18506	0.61958	0.77255	0.48576	0.9551
11	7 2.49589	4.35571 3.14695	2.58758	4.00933	3.27305	3.7477	3.41203	2.31373	2.53605	3.35797	3.09456	3.57738	2.75111	2.32982	2.40247	2.82217	2.92818	5.31468	4.00077 155 k - - -
	2.68618	4.42225 2.77519	2.73123	3.46354	2.40513	3.72494	3.29354	2.67741	2.69355	4.2469	2.90347	2.73739	3.18146	2.89801	2.37887	2.77519	2.98518	4.58477	3.61503
	0.01728	4.46271 5.18506	0.61958	0.77255	0.48576	0.9551
11	8 3.27570	5.41830 3.78357	3.02805	4.90417	3.91313	3.80691	4.22359	1.19471	3.64441	4.50548	3.4234	4.25681	2.93272	1.34009	3.26314	3.43005	3.33637	5.6764	4.51854 156 k - - -
	2.68618	4.42225 2.77519	2.73123	3.46354	2.40513	3.72494	3.29354	2.67741	2.69355	4.2469	2.90347	2.73739	3.18146	2.89801	2.37887	2.77519	2.98518	4.58477	3.61503
	0.01728	4.46271 5.18506	0.61958	0.77255	0.48576	0.9551
11	9 4.12909	5.31604 4.99654	4.73408	2.25588	4.72963	3.79279	3.90621	4.43218	3.18123	4.46405	4.43658	5.06561	4.4956	4.45	4.18151	4.35556	3.82192	0.70557	1.84875 157 w - - -
	2.68618	4.42225 2.77519	2.73123	3.46354	2.40513	3.72494	3.29354	2.67741	2.69355	4.2469	2.90347	2.73739	3.18146	2.89801	2.37887	2.77519	2.98518	4.58477	3.61503
	0.01728	4.46271 5.18506	0.61958	0.77255	0.48576	0.9551
12	0 2.68537	4.23996 2.99887	2.65553	3.90488	3.55903	3.78045	3.15274	2.46445	2.94868	3.7956	2.50049	3.94807	2.9778	2.88962	2.55071	2.81367	1.87821	5.24642	3.95179 158 v - - -
	2.68618	4.42225 2.77519	2.73123	3.46354	2.40513	3.72494	3.29354	2.67741	2.69355	4.2469	2.90347	2.73739	3.18146	2.89801	2.37887	2.77519	2.98518	4.58477	3.61503
	0.01728	4.46271 5.18506	0.61958	0.77255	0.48576	0.9551
12	1 2.73841	4.81470 3.21599	2.65264	2.7666	3.58551	2.80247	3.42872	2.00515	3.05139	3.89615	2.93989	3.9707	2.95849	2.69149	2.80378	2.96646	3.13808	5.21516	2.54565 159 k - - -
	2.68618	4.42225 2.77519	2.73123	3.46354	2.40513	3.72494	3.29354	2.67741	2.69355	4.2469	2.90347	2.73739	3.18146	2.89801	2.37887	2.77519	2.98518	4.58477	3.61503
	0.01728	4.46271 5.18506	0.61958	0.77255	0.48576	0.9551
12	2 1.30889	4.45516 3.68109	3.20652	4.24266	2.42589	4.2392	3.63837	3.19096	3.31883	4.15589	3.47416	3.33504	3.4914	3.55632	1.99634	2.93327	2.46399	5.60492	4.36977 160 a - - -
	2.68623	4.42230 2.77496	2.73128	3.46359	2.40518	3.72499	3.29359	2.67746	2.6936	4.24695	2.90352	2.73744	3.18151	2.89806	2.37892	2.77494	2.98496	4.58482	3.61508
	0.10213	2.39155 5.18506	0.82475	0.57687	0.48576	0.9551
12	3 2.68702	5.08878 2.93576	2.59113	4.54455	1.352	3.87586	3.97904	2.35522	3.53272	4.34649	2.50756	4.00328	3.02506	2.83119	2.85924	3.12551	3.59113	5.71449	4.37593 164 g - - -
	2.68618	4.42225 2.77519	2.73123	3.46354	2.40513	3.72494	3.29354	2.67741	2.69355	4.2469	2.90347	2.73739	3.18146	2.89801	2.37887	2.77519	2.98518	4.58477	3.61503
	0.01728	4.46271 5.18506	0.61958	0.77255	0.48576	0.9551
12	4 2.77670	5.07239 2.73982	2.48564	4.38993	1.53241	3.78198	3.82796	2.36939	3.39398	4.19547	2.81759	3.94095	2.80832	3.04871	2.7774	2.81929	3.17991	5.60014	4.23577 165 g - - -
	2.68618	4.42225 2.77519	2.73123	3.46354	2.40513	3.72494	3.29354	2.67741	2.69355	4.2469	2.90347	2.73739	3.18146	2.89801	2.37887	2.77519	2.98518	4.58477	3.61503
	0.01728	4.46271 5.18506	0.61958	0.77255	0.48576	0.9551
12	5 2.88364	5.25605 3.18290	2.45552	4.62766	3.61901	3.35953	4.0541	1.36325	3.52455	4.30948	2.72866	3.99857	2.82451	2.09818	2.85733	3.09281	3.25179	5.62954	4.31325 166 k - - -
	2.68613	4.42228 2.77523	2.73126	3.46357	2.40516	3.72498	3.29357	2.67734	2.69358	4.24693	2.9035	2.73743	3.18149	2.89804	2.3789	2.77502	2.98507	4.5848	3.61506
	0.10213	2.39155 5.18506	0.56058	0.84601	0.48576	0.9551
12	6 2.57611	4.77631 3.21449	2.46824	3.98882	3.57254	3.77072	2.97151	1.99219	3.01655	3.8594	3.14275	3.9584	2.95301	2.51422	2.79153	2.83058	2.0849	5.29831	4.00151 169 k - - -
	2.68618	4.42225 2.77519	2.73123	3.46354	2.40513	3.72494	3.29354	2.67741	2.69355	4.2469	2.90347	2.73739	3.18146	2.89801	2.37887	2.77519	2.98518	4.58477	3.61503
	0.01728	4.46271 5.18506	0.61958	0.77255	0.48576	0.9551
12	7 2.70663	4.34979 3.71145	2.76763	3.45995	3.71734	3.98013	2.6528	3.06177	1.43521	2.99516	3.17443	4.09247	3.15235	3.37321	2.97601	2.93797	2.49548	4.94007	3.72211 170 l - - -
	2.68618	4.42225 2.77519	2.73123	3.46354	2.40513	3.72494	3.29354	2.67741	2.69355	4.2469	2.90347	2.73739	3.18146	2.89801	2.37887	2.77519	2.98518	4.58477	3.61503
	0.01728	4.46271 5.18506	0.61958	0.77255	0.48576	0.9551
12	8 2.47070	5.06457 3.01043	2.47394	4.37894	3.49733	3.70391	3.82295	2.0596	3.36402	4.14438	2.87477	2.09538	2.71245	2.80195	2.49078	2.68942	3.44511	5.54544	4.18095 171 k - - -
	2.68618	4.42225 2.77519	2.73123	3.46354	2.40513	3.72494	3.29354	2.67741	2.69355	4.2469	2.90347	2.73739	3.18146	2.89801	2.37887	2.77519	2.98518	4.58477	3.61503
	0.01728	4.46271 5.18506	0.61958	0.77255	0.48576	0.9551
12	9 3.55849	5.23511 4.34676	4.33507	5.39109	0.21109	5.37569	5.1759	4.59226	4.73463	5.74259	4.51418	4.63812	4.87065	4.72493	3.75267	4.08213	4.58992	6.29026	5.52603 172 G - - -
	2.68618	4.42225 2.77519	2.73123	3.46354	2.40513	3.72494	3.29354	2.67741	2.69355	4.2469	2.90347	2.73739	3.18146	2.89801	2.37887	2.77519	2.98518	4.58477	3.61503
	0.01728	4.46271 5.18506	0.61958	0.77255	0.48576	0.9551
13	0 3.89674	5.20494 5.14051	4.8196	3.48073	4.7301	5.30111	2.74563	4.58949	0.38597	3.38157	5.04505	5.08723	4.8056	4.65351	4.43436	4.17538	2.92865	5.53058	4.37891 173 L - - -
	2.68618	4.42225 2.77519	2.73123	3.46354	2.40513	3.72494	3.29354	2.67741	2.69355	4.2469	2.90347	2.73739	3.18146	2.89801	2.37887	2.77519	2.98518	4.58477	3.61503
	0.01728	4.46271 5.18506	0.61958	0.77255	0.48576	0.9551
13	1 2.85705	4.33284 4.25661	3.68595	3.49145	3.982	4.33346	2.23762	3.54739	2.2102	3.4394	3.9385	4.35184	3.82514	3.33755	3.28284	2.44488	1.17207	5.07481	3.87511 174 v - - -
	2.68618	4.42225 2.77519	2.73123	3.46354	2.40513	3.72494	3.29354	2.67741	2.69355	4.2469	2.90347	2.73739	3.18146	2.89801	2.37887	2.77519	2.98518	4.58477	3.61503
	0.01728	4.46271 5.18506	0.61958	0.77255	0.48576	0.9551
13	2 2.47514	5.00209 3.07958	2.42588	4.27627	3.52699	3.7054	3.10595	1.81697	2.84819	4.06612	2.90099	3.91519	2.83728	2.22907	2.57936	2.95034	3.35438	5.47302	4.12999 175 k - - -
	2.68618	4.42225 2.77519	2.73123	3.46354	2.40513	3.72494	3.29354	2.67741	2.69355	4.2469	2.90347	2.73739	3.18146	2.89801	2.37887	2.77519	2.98518	4.58477	3.61503
	0.01728	4.46271 5.18506	0.61958	0.77255	0.48576	0.9551
13	3 3.81770	5.53332 4.37924	3.81073	5.04979	4.13613	4.4438	4.67248	2.72387	4.07894	5.0945	4.10842	4.63859	3.66289	0.36375	3.8944	4.06141	4.37705	5.90691	4.88727 176 R - - -
	2.68618	4.42225 2.77519	2.73123	3.46354	2.40513	3.72494	3.29354	2.67741	2.69355	4.2469	2.90347	2.73739	3.18146	2.89801	2.37887	2.77519	2.98518	4.58477	3.61503
	0.01728	4.46271 5.18506	0.61958	0.77255	0.48576	0.9551
13	4 3.42226	5.32081 3.98196	3.45316	4.98728	3.29142	4.22694	4.47548	2.53687	3.93878	4.856	3.78266	4.42784	3.41136	0.53577	3.49188	3.69847	4.11064	5.85889	4.77560 177 R - - -
	2.68618	4.42225 2.77519	2.73123	3.46354	2.40513	3.72494	3.29354	2.67741	2.69355	4.2469	2.90347	2.73739	3.18146	2.89801	2.37887	2.77519	2.98518	4.58477	3.61503
	0.01728	4.46271 5.18506	0.61958	0.77255	0.48576	0.9551
13	5 2.51017	5.18338 2.83874	1.83744	4.52035	3.46595	3.38721	3.99974	2.10687	3.48429	4.22682	2.74715	3.86114	2.4206	2.6767	2.57206	2.80316	3.32253	5.61982	4.21498 178 e - - -
	2.68618	4.42225 2.77519	2.73123	3.46354	2.40513	3.72494	3.29354	2.67741	2.69355	4.2469	2.90347	2.73739	3.18146	2.89801	2.37887	2.77519	2.98518	4.58477	3.61503
	0.01728	4.46271 5.18506	0.61958	0.77255	0.48576	0.9551
13	6 2.06628	3.98803 3.30073	2.46429	3.78175	3.5876	3.81429	2.84459	2.40461	2.837	3.69973	3.21127	3.97234	2.89705	2.78199	2.71196	2.74983	2.50966	3.90289	3.88586 179 a - - -
	2.68618	4.42225 2.77519	2.73123	3.46354	2.40513	3.72494	3.29354	2.67741	2.69355	4.2469	2.90347	2.73739	3.18146	2.89801	2.37887	2.77519	2.98518	4.58477	3.61503
	0.01728	4.46271 5.18506	0.61958	0.77255	0.48576	0.9551
13	7 3.63049	5.73863 2.93066	0.41157	5.18686	3.78304	4.47675	4.77822	3.45051	4.3102	5.30334	3.46475	4.4278	3.70811	3.89254	3.57393	3.95333	4.41426	6.2336	5.01975 180 E - - -
	2.68618	4.42225 2.77519	2.73123	3.46354	2.40513	3.72494	3.29354	2.67741	2.69355	4.2469	2.90347	2.73739	3.18146	2.89801	2.37887	2.77519	2.98518	4.58477	3.61503
	0.01728	4.46271 5.18506	0.61958	0.77255	0.48576	0.9551
13	8 1.54962	4.37171 3.62054	3.05104	3.50506	3.31762	3.93578	2.50871	2.98689	2.43887	3.47843	3.4389	4.05524	3.0733	3.08123	2.9264	2.91657	2.55626	4.24397	3.73126 181 a - - -
	2.68618	4.42225 2.77519	2.73123	3.46354	2.40513	3.72494	3.29354	2.67741	2.69355	4.2469	2.90347	2.73739	3.18146	2.89801	2.37887	2.77519	2.98518	4.58477	3.61503
	0.01728	4.46271 5.18506	0.61958	0.77255	0.48576	0.9551
13	9 2.13682	4.45911 2.64810	2.10118	4.46558	3.46939	3.36087	3.93574	2.13706	3.03859	4.18971	2.82264	3.86271	2.55247	2.77436	2.66106	2.80746	3.5215	5.58897	4.19237 182 e - - -
	2.68618	4.42225 2.77519	2.73123	3.46354	2.40513	3.72494	3.29354	2.67741	2.69355	4.2469	2.90347	2.73739	3.18146	2.89801	2.37887	2.77519	2.98518	4.58477	3.61503
	0.01728	4.46271 5.18506	0.61958	0.77255	0.48576	0.9551
14	0 2.69341	3.67831 4.17650	3.58814	3.24556	3.7993	3.54505	2.47343	3.45887	1.35785	3.07425	3.7874	4.16653	3.30068	3.63148	3.08702	2.92517	2.32854	4.76557	3.03783 183 l - - -
	2.68618	4.42225 2.77519	2.73123	3.46354	2.40513	3.72494	3.29354	2.67741	2.69355	4.2469	2.90347	2.73739	3.18146	2.89801	2.37887	2.77519	2.98518	4.58477	3.61503
	0.01728	4.46271 5.18506	0.61958	0.77255	0.48576	0.9551
14	1 2.86532	3.53377 4.64711	4.06411	1.99288	4.01036	4.18457	2.28857	3.88268	1.69613	3.25397	4.09273	4.35631	4.01105	3.93292	3.32158	3.09557	2.43076	4.60888	2.06437 184 l - - -
	2.68618	4.42225 2.77519	2.73123	3.46354	2.40513	3.72494	3.29354	2.67741	2.69355	4.2469	2.90347	2.73739	3.18146	2.89801	2.37887	2.77519	2.98518	4.58477	3.61503
	0.04219	4.46271 3.51372	0.61958	0.77255	0.48576	0.9551
14	2 2.66894	3.11016 4.10333	3.05661	2.64297	3.36444	4.06699	2.52036	3.4012	1.65957	3.08926	3.73623	4.13641	3.62624	3.25887	2.89973	2.90097	2.4072	4.76365	3.30623 185 l - - -
	2.68618	4.42225 2.77519	2.73123	3.46354	2.40513	3.72494	3.29354	2.67741	2.69355	4.2469	2.90347	2.73739	3.18146	2.89801	2.37887	2.77519	2.98518	4.58477	3.61503
	0.01771	4.43823 5.16058	0.61958	0.77255	0.52484	0.89563
14	3 2.45088	5.00750 3.01442	2.39256	4.28526	2.97536	3.6813	3.72443	1.91725	3.28277	3.77119	2.98911	3.87867	2.723	2.74227	2.20922	2.62625	3.36166	4.53089	4.11940 186 k - - -
	2.68618	4.42225 2.77519	2.73123	3.46354	2.40513	3.72494	3.29354	2.67741	2.69355	4.2469	2.90347	2.73739	3.18146	2.89801	2.37887	2.77519	2.98518	4.58477	3.61503
	0.01196	4.43247 *	0.61958	0.77255	0	*
//
HMMER3	/f [3.3.2 |	Nov 2020]
NAME	M75
LENG	369
ALPH	amino
RF	no
MM	no
CONS	yes
CS	no
MAP	yes
DATE	Thu Aug 5	20:10:33 2021
NSEQ	25
EFFN	2.27356
CKSUM	3532311511
STATS	LOCAL MSV	-11.4163 0.69	976
STATS	LOCAL VITER	BI -12.3475 0.69	976
STATS	LOCAL FORWA	RD -5.3172 0.69	976
HMM	A	C D	E	F	G	H	I	K	L	M	N	P	Q	R	S	T	V	W	Y
	m->m	m->i m->d	i->m	i->i	d->m	d->d
COMP	O 2.43454	4.74079 2.79468	2.52572	3.45871	2.93943	3.68688	2.94562	2.63515	2.53664	3.75448	2.94285	3.56014	2.96388	2.94637	2.63152	2.77618	2.82544	4.29366	3.38798
	2.68618	4.42225 2.77519	2.73123	3.46354	2.40513	3.72494	3.29354	2.67741	2.69355	4.2469	2.90347	2.73739	3.18146	2.89801	2.37887	2.77519	2.98518	4.58477	3.61503
	0.09277	4.71694 2.53010	0.61958	0.77255	0	*
	1 1.76131	5.32098 2.13247	2.29305	4.6516	3.52796	3.76529	4.13562	2.19653	3.62031	4.37148	2.6632	3.95542	2.68081	3.03342	2.50397	3.05596	3.70501	5.75903	4.34243 1 a - - -
	2.68618	4.42225 2.77519	2.73123	3.46354	2.40513	3.72494	3.29354	2.67741	2.69355	4.2469	2.90347	2.73739	3.18146	2.89801	2.37887	2.77519	2.98518	4.58477	3.61503
	0.01447	4.63865 5.36099	0.61958	0.77255	0.40302	1.10352
	2 2.36216	4.54652 5.05328	4.49747	3.09796	4.52322	4.95552	2.02978	4.36813	2.28067	3.61402	4.62276	4.84267	4.56112	4.48664	3.86349	3.46601	0.84041	5.46179	4.27003 2 v - - -
	2.68618	4.42225 2.77519	2.73123	3.46354	2.40513	3.72494	3.29354	2.67741	2.69355	4.2469	2.90347	2.73739	3.18146	2.89801	2.37887	2.77519	2.98518	4.58477	3.61503
	0.01337	4.71694 5.43929	0.61958	0.77255	0.48576	0.9551
	3 2.93680	4.34405 4.62806	4.04502	3.45213	4.10349	4.46327	2.07934	3.89624	1.27932	3.42156	4.17526	4.46427	4.08814	4.0165	2.5586	2.85927	1.79036	5.04342	3.86249 3 l - - -
	2.68618	4.42225 2.77519	2.73123	3.46354	2.40513	3.72494	3.29354	2.67741	2.69355	4.2469	2.90347	2.73739	3.18146	2.89801	2.37887	2.77519	2.98518	4.58477	3.61503
	0.01337	4.71694 5.43929	0.61958	0.77255	0.48576	0.9551
	4 2.49991	5.26753 2.78364	1.99518	4.60773	3.54441	3.48512	4.08988	2.07087	3.57045	3.7867	3.01384	3.93792	2.63026	2.37024	2.27567	2.6289	3.65559	5.70284	4.29542 4 e - - -
	2.68618	4.42225 2.77519	2.73123	3.46354	2.40513	3.72494	3.29354	2.67741	2.69355	4.2469	2.90347	2.73739	3.18146	2.89801	2.37887	2.77519	2.98518	4.58477	3.61503
	0.01337	4.71694 5.43929	0.61958	0.77255	0.48576	0.9551
	5 2.41435	5.26102 2.71166	2.47648	4.59125	3.55055	2.98211	4.06757	2.30697	3.5601	4.30749	2.04535	3.95027	2.66717	2.98405	2.55971	2.13883	3.64406	5.70276	4.29929 5 n - - -
	2.68618	4.42225 2.77519	2.73123	3.46354	2.40513	3.72494	3.29354	2.67741	2.69355	4.2469	2.90347	2.73739	3.18146	2.89801	2.37887	2.77519	2.98518	4.58477	3.61503
	0.01337	4.71694 5.43929	0.61958	0.77255	0.48576	0.9551
	6 3.78897	5.16947 4.74931	4.32488	2.14641	4.62287	3.34056	3.73181	4.20436	2.60874	4.31904	2.90526	4.95114	4.3054	4.35504	3.94139	4.00934	3.5744	4.14674	0.70872 6 y - - -
	2.68618	4.42225 2.77519	2.73123	3.46354	2.40513	3.72494	3.29354	2.67741	2.69355	4.2469	2.90347	2.73739	3.18146	2.89801	2.37887	2.77519	2.98518	4.58477	3.61503
	0.01337	4.71694 5.43929	0.61958	0.77255	0.48576	0.9551
	7 1.42782	4.74685 3.40927	2.85537	4.00496	3.64618	3.94292	3.3835	2.61644	3.0517	3.90643	3.31753	4.06881	3.15697	2.66926	2.50758	2.8596	2.33076	5.35726	4.07984 7 a - - -
	2.68618	4.42225 2.77519	2.73123	3.46354	2.40513	3.72494	3.29354	2.67741	2.69355	4.2469	2.90347	2.73739	3.18146	2.89801	2.37887	2.77519	2.98518	4.58477	3.61503
	0.01337	4.71694 5.43929	0.61958	0.77255	0.48576	0.9551
	8 2.79674	5.29340 2.27862	1.98508	4.62842	3.54907	3.75476	4.11055	2.50332	3.59446	4.33847	1.93766	3.95468	2.55314	2.99847	2.56209	2.68833	3.4037	5.73071	3.86504 8 n - - -
	2.68622	4.42229 2.77501	2.73127	3.46358	2.40517	3.72499	3.29358	2.67723	2.69359	4.24694	2.90324	2.73744	3.18151	2.89805	2.37891	2.77524	2.98523	4.58481	3.61507
	0.16656	1.90323 5.43929	0.20318	1.69352	0.48576	0.9551
	9 2.78138	4.25029 4.27068	3.68234	3.35288	3.88879	3.6427	1.52578	3.55448	2.00498	3.12979	3.38109	4.25755	3.32337	3.72624	3.1766	2.67239	2.06845	4.86435	3.67363 10 i - - -
	2.68618	4.42225 2.77519	2.73123	3.46354	2.40513	3.72494	3.29354	2.67741	2.69355	4.2469	2.90347	2.73739	3.18146	2.89801	2.37887	2.77519	2.98518	4.58477	3.61503
	0.01337	4.71694 5.43929	0.61958	0.77255	0.48576	0.9551
1	0 1.15818	4.56800 4.64303	4.14061	3.86259	4.11898	4.81771	2.41279	4.02968	2.23339	3.76196	4.30058	4.60819	4.28865	4.2381	3.49364	3.36956	1.45419	5.54627	4.34742 11 a - - -
	2.68618	4.42225 2.77519	2.73123	3.46354	2.40513	3.72494	3.29354	2.67741	2.69355	4.2469	2.90347	2.73739	3.18146	2.89801	2.37887	2.77519	2.98518	4.58477	3.61503
	0.01337	4.71694 5.43929	0.61958	0.77255	0.48576	0.9551
1	1 2.77842	4.40876 3.81792	2.62538	3.23107	3.79714	2.88184	2.37082	3.18191	1.86357	3.51627	3.6033	4.1733	3.273	3.49048	2.81	3.01018	2.67441	4.99085	2.32957 12 l - - -
	2.68618	4.42225 2.77519	2.73123	3.46354	2.40513	3.72494	3.29354	2.67741	2.69355	4.2469	2.90347	2.73739	3.18146	2.89801	2.37887	2.77519	2.98518	4.58477	3.61503
	0.01337	4.71694 5.43929	0.61958	0.77255	0.48576	0.9551
1	2 1.55119	5.01413 3.17377	2.62366	4.30641	3.25391	3.8224	3.73006	2.29005	3.0127	4.12041	3.14011	2.6286	2.96427	2.82497	2.59526	3.02335	3.38648	5.54139	4.20171 13 a - - -
	2.68618	4.42225 2.77519	2.73123	3.46354	2.40513	3.72494	3.29354	2.67741	2.69355	4.2469	2.90347	2.73739	3.18146	2.89801	2.37887	2.77519	2.98518	4.58477	3.61503
	0.01337	4.71694 5.43929	0.61958	0.77255	0.48576	0.9551
1	3 2.46708	5.15467 3.07043	2.36257	4.45151	3.25622	3.75628	3.90446	2.12671	3.43911	4.20871	2.62462	3.95565	2.87111	2.67565	2.21926	2.46474	2.67611	5.61755	3.66451 14 k - - -
	2.68618	4.42225 2.77519	2.73123	3.46354	2.40513	3.72494	3.29354	2.67741	2.69355	4.2469	2.90347	2.73739	3.18146	2.89801	2.37887	2.77519	2.98518	4.58477	3.61503
	0.01337	4.71694 5.43929	0.61958	0.77255	0.48576	0.9551
1	4 4.67703	5.68895 5.45024	5.35159	2.14763	5.1596	3.93725	4.27937	5.148	3.45112	4.83036	4.76266	5.45623	4.91828	5.02308	4.60443	4.89641	4.24047	4.02267	0.35608 15 Y - - -
	2.68618	4.42225 2.77519	2.73123	3.46354	2.40513	3.72494	3.29354	2.67741	2.69355	4.2469	2.90347	2.73739	3.18146	2.89801	2.37887	2.77519	2.98518	4.58477	3.61503
	0.01337	4.71694 5.43929	0.61958	0.77255	0.48576	0.9551
1	5 2.53434	5.27373 2.66562	2.01805	4.61595	3.2433	3.73116	4.09997	2.14408	3.24447	4.31527	2.79778	3.93703	2.45121	2.73415	2.23374	2.61984	3.66286	5.70798	4.29861 16 e - - -
	2.68618	4.42225 2.77519	2.73123	3.46354	2.40513	3.72494	3.29354	2.67741	2.69355	4.2469	2.90347	2.73739	3.18146	2.89801	2.37887	2.77519	2.98518	4.58477	3.61503
	0.01337	4.71694 5.43929	0.61958	0.77255	0.48576	0.9551
1	6 2.81796	5.96549 0.81374	2.02107	5.25684	3.61639	4.13579	4.78812	2.62254	4.25285	5.08449	3.06405	4.22799	3.29165	3.73097	3.20193	3.60931	4.33703	6.40053	4.87720 17 d - - -
	2.68618	4.42225 2.77519	2.73123	3.46354	2.40513	3.72494	3.29354	2.67741	2.69355	4.2469	2.90347	2.73739	3.18146	2.89801	2.37887	2.77519	2.98518	4.58477	3.61503
	0.01337	4.71694 5.43929	0.61958	0.77255	0.48576	0.9551
1	7 1.74635	4.52313 3.77988	3.23591	3.77392	3.70129	4.15264	3.08099	3.17779	2.26245	3.06739	3.59165	4.1668	3.48413	3.51678	1.51928	3.0585	2.84499	5.23291	4.00357 18 s - - -
	2.68618	4.42225 2.77519	2.73123	3.46354	2.40513	3.72494	3.29354	2.67741	2.69355	4.2469	2.90347	2.73739	3.18146	2.89801	2.37887	2.77519	2.98518	4.58477	3.61503
	0.01337	4.71694 5.43929	0.61958	0.77255	0.48576	0.9551
1	8 2.50803	4.26133 4.24892	3.66134	3.36074	3.88868	4.19025	2.49587	3.01145	1.5421	3.37033	3.86911	4.25729	3.3942	3.71293	3.17525	3.01767	1.94546	4.87291	2.52664 19 l - - -
	2.68618	4.42225 2.77519	2.73123	3.46354	2.40513	3.72494	3.29354	2.67741	2.69355	4.2469	2.90347	2.73739	3.18146	2.89801	2.37887	2.77519	2.98518	4.58477	3.61503
	0.01337	4.71694 5.43929	0.61958	0.77255	0.48576	0.9551
1	9 2.57741	5.18100 2.84015	2.2134	3.96817	2.89268	3.74955	3.16666	2.37418	3.46961	3.8962	2.89911	3.95038	2.41548	2.98686	2.33193	2.22188	3.55064	5.63764	4.25136 20 e - - -
	2.68618	4.42225 2.77519	2.73123	3.46354	2.40513	3.72494	3.29354	2.67741	2.69355	4.2469	2.90347	2.73739	3.18146	2.89801	2.37887	2.77519	2.98518	4.58477	3.61503
	0.01337	4.71694 5.43929	0.61958	0.77255	0.48576	0.9551
2	0 2.33199	4.47335 2.66677	2.50026	4.4941	2.66397	3.74975	3.95465	2.31712	3.4756	4.23705	2.74034	3.95023	2.85969	2.8025	2.34121	2.10813	3.55651	5.64196	3.86516 21 t - - -
	2.68618	4.42225 2.77519	2.73123	3.46354	2.40513	3.72494	3.29354	2.67741	2.69355	4.2469	2.90347	2.73739	3.18146	2.89801	2.37887	2.77519	2.98518	4.58477	3.61503
	0.01337	4.71694 5.43929	0.61958	0.77255	0.48576	0.9551
2	1 0.88547	4.69623 3.59228	2.79177	4.36119	3.50934	4.26645	3.7293	3.17603	3.41926	4.26265	3.51204	4.11187	3.49477	3.56556	2.47656	2.63673	3.10704	5.70895	4.44963 22 a - - -
	2.68618	4.42225 2.77519	2.73123	3.46354	2.40513	3.72494	3.29354	2.67741	2.69355	4.2469	2.90347	2.73739	3.18146	2.89801	2.37887	2.77519	2.98518	4.58477	3.61503
	0.01337	4.71694 5.43929	0.61958	0.77255	0.48576	0.9551
2	2 2.80530	5.23750 3.08746	2.52456	4.56495	3.0984	3.75599	4.02556	1.73808	3.21864	4.28657	2.81644	3.97297	2.44911	2.11304	2.53142	3.033	2.9677	5.67403	4.29351 23 k - - -
	2.68618	4.42225 2.77519	2.73123	3.46354	2.40513	3.72494	3.29354	2.67741	2.69355	4.2469	2.90347	2.73739	3.18146	2.89801	2.37887	2.77519	2.98518	4.58477	3.61503
	0.01337	4.71694 5.43929	0.61958	0.77255	0.48576	0.9551
2	3 2.28522	5.16453 2.64911	2.23748	4.46482	3.56076	3.75323	3.62702	2.32791	2.91666	3.72739	2.72008	3.95308	2.63206	2.99224	2.56373	2.28802	3.08274	5.625	4.24282 24 e - - -
	2.68618	4.42225 2.77519	2.73123	3.46354	2.40513	3.72494	3.29354	2.67741	2.69355	4.2469	2.90347	2.73739	3.18146	2.89801	2.37887	2.77519	2.98518	4.58477	3.61503
	0.01337	4.71694 5.43929	0.61958	0.77255	0.48576	0.9551
2	4 3.56111	4.91233 5.00270	4.5054	2.32165	4.62775	3.43228	2.94057	4.3106	0.64492	3.48275	4.56266	4.90872	4.42708	4.39087	3.96735	3.78412	3.00426	4.69941	3.16781 25 L - - -
	2.68618	4.42225 2.77519	2.73123	3.46354	2.40513	3.72494	3.29354	2.67741	2.69355	4.2469	2.90347	2.73739	3.18146	2.89801	2.37887	2.77519	2.98518	4.58477	3.61503
	0.01337	4.71694 5.43929	0.61958	0.77255	0.48576	0.9551
2	5 2.76954	5.27396 2.43465	2.28771	4.61664	3.54327	3.20415	4.10067	1.97288	3.57799	3.70222	2.63975	3.93702	2.16257	2.78571	2.46899	3.00066	3.66334	5.7078	3.71099 26 k - - -
	2.68618	4.42225 2.77519	2.73123	3.46354	2.40513	3.72494	3.29354	2.67741	2.69355	4.2469	2.90347	2.73739	3.18146	2.89801	2.37887	2.77519	2.98518	4.58477	3.61503
	0.01337	4.71694 5.43929	0.61958	0.77255	0.48576	0.9551
2	6 2.35570	5.25438 2.81271	2.11088	4.58771	3.54684	3.73725	4.06556	2.41118	3.55466	4.29862	2.87903	3.94158	2.06801	2.85307	2.25195	2.42438	3.31274	5.69417	4.29012 27 q - - -
	2.68618	4.42225 2.77519	2.73123	3.46354	2.40513	3.72494	3.29354	2.67741	2.69355	4.2469	2.90347	2.73739	3.18146	2.89801	2.37887	2.77519	2.98518	4.58477	3.61503
	0.01337	4.71694 5.43929	0.61958	0.77255	0.48576	0.9551
2	7 1.48452	5.16089 3.15727	2.43719	4.45913	3.62325	3.7959	3.89176	1.94917	3.4356	4.22457	3.12402	4.01477	2.71642	2.67925	2.83726	3.0659	3.04182	5.61673	4.26887 28 a - - -
	2.68618	4.42225 2.77519	2.73123	3.46354	2.40513	3.72494	3.29354	2.67741	2.69355	4.2469	2.90347	2.73739	3.18146	2.89801	2.37887	2.77519	2.98518	4.58477	3.61503
	0.01337	4.71694 5.43929	0.61958	0.77255	0.48576	0.9551
2	8 3.05364	4.72868 5.52328	5.01628	3.99396	5.00429	5.59187	1.09852	4.9229	1.85156	3.77565	5.14684	5.25099	5.12741	5.04595	4.39775	3.74823	1.15942	5.96581	4.77851 29 i - - -
	2.68618	4.42225 2.77519	2.73123	3.46354	2.40513	3.72494	3.29354	2.67741	2.69355	4.2469	2.90347	2.73739	3.18146	2.89801	2.37887	2.77519	2.98518	4.58477	3.61503
	0.01337	4.71694 5.43929	0.61958	0.77255	0.48576	0.9551
2	9 2.29138	5.32859 1.97500	2.06822	4.66997	3.5507	3.76289	4.15743	2.23259	3.63164	4.37279	2.49698	3.96211	2.38593	2.78627	2.77035	3.04692	3.71774	5.76038	4.34462 30 d - - -
	2.68618	4.42225 2.77519	2.73123	3.46354	2.40513	3.72494	3.29354	2.67741	2.69355	4.2469	2.90347	2.73739	3.18146	2.89801	2.37887	2.77519	2.98518	4.58477	3.61503
	0.01337	4.71694 5.43929	0.61958	0.77255	0.48576	0.9551
3	0 1.76940	5.14751 2.87538	2.27	4.44012	3.56628	3.76281	3.89035	2.38387	3.21511	4.20344	2.84807	3.96048	2.69557	3.00483	2.7641	2.1925	3.07453	5.61352	4.23673 31 a - - -
	2.68618	4.42225 2.77519	2.73123	3.46354	2.40513	3.72494	3.29354	2.67741	2.69355	4.2469	2.90347	2.73739	3.18146	2.89801	2.37887	2.77519	2.98518	4.58477	3.61503
	0.01337	4.71694 5.43929	0.61958	0.77255	0.48576	0.9551
3	1 4.09744	5.30200 5.71527	5.2657	1.12407	5.25413	4.92189	2.82865	5.09866	0.9113	3.33638	5.24823	5.36618	4.96279	5.03934	4.67038	4.30627	3.08155	4.97951	3.48370 32 l - - -
	2.68618	4.42225 2.77519	2.73123	3.46354	2.40513	3.72494	3.29354	2.67741	2.69355	4.2469	2.90347	2.73739	3.18146	2.89801	2.37887	2.77519	2.98518	4.58477	3.61503
	0.01337	4.71694 5.43929	0.61958	0.77255	0.48576	0.9551
3	2 2.71671	4.37548 4.61052	4.03179	3.54132	4.16063	4.51364	1.91925	3.13432	2.04477	3.50386	4.19636	4.51333	4.10967	4.04022	3.46857	2.88767	1.15188	5.12844	3.93665 33 v - - -
	2.68618	4.42225 2.77519	2.73123	3.46354	2.40513	3.72494	3.29354	2.67741	2.69355	4.2469	2.90347	2.73739	3.18146	2.89801	2.37887	2.77519	2.98518	4.58477	3.61503
	0.01337	4.71694 5.43929	0.61958	0.77255	0.48576	0.9551
3	3 1.81543	5.25259 2.79493	2.47552	4.58516	3.21816	3.74037	4.06175	2.19199	3.55281	4.29831	2.57249	3.94422	2.49538	2.76891	2.55755	2.52768	3.63687	5.69389	4.29109 34 a - - -
	2.68618	4.42225 2.77519	2.73123	3.46354	2.40513	3.72494	3.29354	2.67741	2.69355	4.2469	2.90347	2.73739	3.18146	2.89801	2.37887	2.77519	2.98518	4.58477	3.61503
	0.01337	4.71694 5.43929	0.61958	0.77255	0.48576	0.9551
3	4 2.33819	5.21251 2.41708	2.48968	4.00862	3.55363	3.74671	3.99612	2.36364	3.17303	4.2617	2.09545	3.9483	2.70315	2.98268	2.13712	2.74786	3.58821	5.66316	4.26959 35 n - - -
	2.68597	4.42235 2.77530	2.73134	3.46364	2.40487	3.72505	3.29364	2.67706	2.6935	4.247	2.90357	2.7375	3.18157	2.89811	2.37886	2.7753	2.98529	4.58487	3.61513
	0.08568	2.55401 5.43929	1.29479	0.32014	0.48576	0.9551
3	5 2.18743	4.80049 3.50848	3.34746	4.93354	3.4554	4.61961	4.38568	3.57568	4.04109	4.86789	2.78138	0.74125	3.86217	3.92911	2.94786	3.28231	3.81311	6.23322	4.97470 43 p - - -
	2.68618	4.42225 2.77519	2.73123	3.46354	2.40513	3.72494	3.29354	2.67741	2.69355	4.2469	2.90347	2.73739	3.18146	2.89801	2.37887	2.77519	2.98518	4.58477	3.61503
	0.01337	4.71694 5.43929	0.61958	0.77255	0.48576	0.9551
3	6 2.82584	5.08372 3.13260	2.67752	4.55316	3.56171	3.93038	3.99636	2.41389	3.55543	4.34578	2.39764	4.04054	3.0674	3.15074	1.52275	1.8629	3.59387	5.74521	4.39329 44 s - - -
	2.68618	4.42225 2.77519	2.73123	3.46354	2.40513	3.72494	3.29354	2.67741	2.69355	4.2469	2.90347	2.73739	3.18146	2.89801	2.37887	2.77519	2.98518	4.58477	3.61503
	0.01337	4.71694 5.43929	0.61958	0.77255	0.48576	0.9551
3	7 2.46556	5.33511 2.34640	1.88091	4.67595	3.55055	3.76681	4.1642	2.11158	3.63824	4.37972	2.79948	3.31486	2.0442	3.01637	2.77407	3.052	3.72403	5.7672	4.34995 45 e - - -
	2.68618	4.42225 2.77519	2.73123	3.46354	2.40513	3.72494	3.29354	2.67741	2.69355	4.2469	2.90347	2.73739	3.18146	2.89801	2.37887	2.77519	2.98518	4.58477	3.61503
	0.01337	4.71694 5.43929	0.61958	0.77255	0.48576	0.9551
3	8 2.25242	5.22941 3.03481	1.8084	4.55396	3.19008	3.74456	4.02444	2.20977	3.52646	4.27795	3.02936	3.94731	2.31369	2.97575	2.51062	2.63766	3.13034	5.67656	4.27960 46 e - - -
	2.68618	4.42225 2.77519	2.73123	3.46354	2.40513	3.72494	3.29354	2.67741	2.69355	4.2469	2.90347	2.73739	3.18146	2.89801	2.37887	2.77519	2.98518	4.58477	3.61503
	0.01337	4.71694 5.43929	0.61958	0.77255	0.48576	0.9551
3	9 2.45448	5.23300 2.73142	2.4814	4.557	2.9582	3.21211	4.02869	2.40303	3.52934	4.27979	2.19468	3.94574	2.65227	2.97747	2.58346	2.10247	3.61238	5.67852	3.66139 47 t - - -
	2.68618	4.42225 2.77519	2.73123	3.46354	2.40513	3.72494	3.29354	2.67741	2.69355	4.2469	2.90347	2.73739	3.18146	2.89801	2.37887	2.77519	2.98518	4.58477	3.61503
	0.01337	4.71694 5.43929	0.61958	0.77255	0.48576	0.9551
4	0 2.86788	4.40313 3.45784	3.53232	3.08665	3.92997	3.15917	2.7914	3.43931	1.11207	2.733	3.81934	4.29419	3.68954	3.68233	3.20714	3.09886	2.63223	4.93835	3.69972 48 l - - -
	2.68618	4.42225 2.77519	2.73123	3.46354	2.40513	3.72494	3.29354	2.67741	2.69355	4.2469	2.90347	2.73739	3.18146	2.89801	2.37887	2.77519	2.98518	4.58477	3.61503
	0.01337	4.71694 5.43929	0.61958	0.77255	0.48576	0.9551
4	1 2.40524	5.25736 2.20845	2.15984	4.59176	3.54639	3.73646	3.54532	1.98829	3.23322	4.30109	2.68903	3.94106	2.67669	2.967	2.73843	2.49827	3.64229	5.69622	4.29142 49 k - - -
	2.68618	4.42225 2.77519	2.73123	3.46354	2.40513	3.72494	3.29354	2.67741	2.69355	4.2469	2.90347	2.73739	3.18146	2.89801	2.37887	2.77519	2.98518	4.58477	3.61503
	0.01337	4.71694 5.43929	0.61958	0.77255	0.48576	0.9551
4	2 1.89528	5.24132 2.56285	2.23426	4.56925	3.54899	3.73987	4.04345	2.24377	3.09875	4.28683	2.58841	3.94352	2.4902	2.97211	2.74167	2.7156	3.25658	5.68423	4.28349 50 a - - -
	2.68618	4.42225 2.77519	2.73123	3.46354	2.40513	3.72494	3.29354	2.67741	2.69355	4.2469	2.90347	2.73739	3.18146	2.89801	2.37887	2.77519	2.98518	4.58477	3.61503
	0.01337	4.71694 5.43929	0.61958	0.77255	0.48576	0.9551
4	3 1.00794	4.58963 3.83663	3.31252	3.88035	3.75941	4.23579	2.99599	2.84266	2.57687	3.82129	3.6625	4.23763	3.55202	3.51008	3.07706	3.13683	2.37374	5.35022	4.12023 51 a - - -
	2.68618	4.42225 2.77519	2.73123	3.46354	2.40513	3.72494	3.29354	2.67741	2.69355	4.2469	2.90347	2.73739	3.18146	2.89801	2.37887	2.77519	2.98518	4.58477	3.61503
	0.01337	4.71694 5.43929	0.61958	0.77255	0.48576	0.9551
4	4 3.34152	3.46934 3.83949	3.09663	4.97554	4.00833	3.92377	4.31451	1.41251	3.74512	4.59022	3.51094	4.35111	2.75087	1.11762	3.32943	3.50327	3.98159	5.79031	4.61171 52 r - - -
	2.68618	4.42225 2.77519	2.73123	3.46354	2.40513	3.72494	3.29354	2.67741	2.69355	4.2469	2.90347	2.73739	3.18146	2.89801	2.37887	2.77519	2.98518	4.58477	3.61503
	0.01337	4.71694 5.43929	0.61958	0.77255	0.48576	0.9551
4	5 2.34957	5.19732 2.46793	2.20125	4.50935	3.55544	3.74679	3.14766	2.49588	2.7431	4.24692	2.84516	3.94849	2.23723	2.75091	2.66195	2.62036	3.57009	5.65025	4.26013 53 e - - -
	2.68618	4.42225 2.77519	2.73123	3.46354	2.40513	3.72494	3.29354	2.67741	2.69355	4.2469	2.90347	2.73739	3.18146	2.89801	2.37887	2.77519	2.98518	4.58477	3.61503
	0.01337	4.71694 5.43929	0.61958	0.77255	0.48576	0.9551
4	6 1.69252	5.03579 3.13317	2.24365	4.29264	3.58894	3.78877	3.72035	2.47662	3.30241	4.10151	3.10438	3.98019	2.3256	3.03943	2.50813	2.79681	3.37833	4.12936	3.42536 54 a - - -
	2.68618	4.42225 2.77519	2.73123	3.46354	2.40513	3.72494	3.29354	2.67741	2.69355	4.2469	2.90347	2.73739	3.18146	2.89801	2.37887	2.77519	2.98518	4.58477	3.61503
	0.01337	4.71694 5.43929	0.61958	0.77255	0.48576	0.9551
4	7 3.79579	5.21272 4.76461	4.4139	2.56447	4.55284	3.99673	3.83914	4.13467	3.27804	4.42771	4.35555	4.95972	4.36339	4.25341	3.10595	4.06249	3.6801	0.64979	2.28033 55 W - - -
	2.68618	4.42225 2.77519	2.73123	3.46354	2.40513	3.72494	3.29354	2.67741	2.69355	4.2469	2.90347	2.73739	3.18146	2.89801	2.37887	2.77519	2.98518	4.58477	3.61503
	0.01337	4.71694 5.43929	0.61958	0.77255	0.48576	0.9551
4	8 2.86297	4.35961 4.23009	3.63687	3.46259	3.95473	4.23949	1.65804	2.94954	1.79814	3.44459	3.88603	4.31768	3.74475	2.4734	3.24146	3.0937	2.05243	4.98959	3.79705 56 i - - -
	2.68618	4.42225 2.77519	2.73123	3.46354	2.40513	3.72494	3.29354	2.67741	2.69355	4.2469	2.90347	2.73739	3.18146	2.89801	2.37887	2.77519	2.98518	4.58477	3.61503
	0.01337	4.71694 5.43929	0.61958	0.77255	0.48576	0.9551
4	9 2.05878	5.23900 2.80472	2.10932	4.56663	3.55188	3.74075	3.53917	1.74268	3.53609	4.28487	2.83556	3.94566	2.84354	2.65163	2.74439	3.00465	3.28024	5.68161	4.28299 57 k - - -
	2.68618	4.42225 2.77519	2.73123	3.46354	2.40513	3.72494	3.29354	2.67741	2.69355	4.2469	2.90347	2.73739	3.18146	2.89801	2.37887	2.77519	2.98518	4.58477	3.61503
	0.01337	4.71694 5.43929	0.61958	0.77255	0.48576	0.9551
5	0 0.82846	4.54871 4.27141	3.93963	4.87708	3.3584	4.87455	4.28586	3.92525	3.98945	4.79372	3.90741	4.14703	4.17549	4.18955	1.6516	2.14704	3.66341	6.22688	5.06336 58 a - - -
	2.68618	4.42225 2.77519	2.73123	3.46354	2.40513	3.72494	3.29354	2.67741	2.69355	4.2469	2.90347	2.73739	3.18146	2.89801	2.37887	2.77519	2.98518	4.58477	3.61503
	0.01337	4.71694 5.43929	0.61958	0.77255	0.48576	0.9551
5	1 3.75568	5.70650 4.26065	3.5283	4.93838	4.24343	3.22297	4.62811	2.31192	3.98746	4.91422	3.84556	4.62137	3.29398	0.51788	3.7556	3.89955	4.32907	5.82075	4.62077 59 R - - -
	2.68618	4.42225 2.77519	2.73123	3.46354	2.40513	3.72494	3.29354	2.67741	2.69355	4.2469	2.90347	2.73739	3.18146	2.89801	2.37887	2.77519	2.98518	4.58477	3.61503
	0.01337	4.71694 5.43929	0.61958	0.77255	0.48576	0.9551
5	2 2.57158	4.86207 3.24484	1.99366	4.07198	3.62831	3.84033	2.45191	2.31797	3.10731	3.4491	2.84795	3.34347	3.01744	3.12168	2.83833	2.81463	2.4282	5.38604	4.07588 60 e - - -
	2.68618	4.42225 2.77519	2.73123	3.46354	2.40513	3.72494	3.29354	2.67741	2.69355	4.2469	2.90347	2.73739	3.18146	2.89801	2.37887	2.77519	2.98518	4.58477	3.61503
	0.01337	4.71694 5.43929	0.61958	0.77255	0.48576	0.9551
5	3 2.77181	4.72305 3.41390	2.87076	3.97493	3.64273	3.4257	3.35983	2.83862	2.68719	3.8891	3.3289	1.56136	3.18053	3.24923	2.25758	2.69497	2.82101	5.34114	4.06356 61 p - - -
	2.68618	4.42225 2.77519	2.73123	3.46354	2.40513	3.72494	3.29354	2.67741	2.69355	4.2469	2.90347	2.73739	3.18146	2.89801	2.37887	2.77519	2.98518	4.58477	3.61503
	0.01337	4.71694 5.43929	0.61958	0.77255	0.48576	0.9551
5	4 4.76288	5.71438 5.53814	5.44616	2.31353	5.21081	3.91006	4.40246	5.17388	3.55264	4.91808	4.77605	5.48544	4.93262	5.02525	4.64885	4.96153	4.34527	1.98528	0.49693 62 Y - - -
	2.68618	4.42225 2.77519	2.73123	3.46354	2.40513	3.72494	3.29354	2.67741	2.69355	4.2469	2.90347	2.73739	3.18146	2.89801	2.37887	2.77519	2.98518	4.58477	3.61503
	0.01337	4.71694 5.43929	0.61958	0.77255	0.48576	0.9551
5	5 2.77068	5.07071 3.11187	2.05743	4.33875	2.63545	3.77824	3.41282	2.55298	2.61808	3.34969	2.88259	3.97177	2.29549	3.02722	2.23502	3.00201	3.41928	5.55271	4.19419 63 e - - -
	2.68618	4.42225 2.77519	2.73123	3.46354	2.40513	3.72494	3.29354	2.67741	2.69355	4.2469	2.90347	2.73739	3.18146	2.89801	2.37887	2.77519	2.98518	4.58477	3.61503
	0.01337	4.71694 5.43929	0.61958	0.77255	0.48576	0.9551
5	6 2.64634	5.01642 3.15701	2.43971	4.26924	3.60012	3.79945	3.69048	2.57806	2.62087	4.08609	3.12269	3.99124	1.61515	2.78526	2.55128	2.71162	2.96438	5.51039	4.16921 64 q - - -
	2.68618	4.42225 2.77519	2.73123	3.46354	2.40513	3.72494	3.29354	2.67741	2.69355	4.2469	2.90347	2.73739	3.18146	2.89801	2.37887	2.77519	2.98518	4.58477	3.61503
	0.01337	4.71694 5.43929	0.61958	0.77255	0.48576	0.9551
5	7 2.70445	4.69011 3.73209	3.41904	4.7876	3.42096	4.56001	4.22787	3.4912	3.88118	4.69047	3.07321	4.14151	3.79385	3.84575	1.2729	1.14125	3.67497	6.09589	4.85398 65 t - - -
	2.68618	4.42225 2.77519	2.73123	3.46354	2.40513	3.72494	3.29354	2.67741	2.69355	4.2469	2.90347	2.73739	3.18146	2.89801	2.37887	2.77519	2.98518	4.58477	3.61503
	0.01337	4.71694 5.43929	0.61958	0.77255	0.48576	0.9551
5	8 3.57718	6.17691 2.30949	0.50208	5.49574	3.69746	4.34045	5.0793	3.44983	4.54897	5.45434	3.17483	4.37146	3.52736	4.08605	3.42653	3.89131	4.62504	6.63813	5.11950 66 E - - -
	2.68618	4.42225 2.77519	2.73123	3.46354	2.40513	3.72494	3.29354	2.67741	2.69355	4.2469	2.90347	2.73739	3.18146	2.89801	2.37887	2.77519	2.98518	4.58477	3.61503
	0.01337	4.71694 5.43929	0.61958	0.77255	0.48576	0.9551
5	9 1.83121	4.28655 4.20938	3.62963	3.41336	3.36617	4.2066	2.11293	3.51962	2.49297	3.09626	3.853	4.2571	3.7498	3.71968	2.77209	2.55787	1.77524	4.92222	3.72752 67 v - - -
	2.68618	4.42225 2.77519	2.73123	3.46354	2.40513	3.72494	3.29354	2.67741	2.69355	4.2469	2.90347	2.73739	3.18146	2.89801	2.37887	2.77519	2.98518	4.58477	3.61503
	0.01337	4.71694 5.43929	0.61958	0.77255	0.48576	0.9551
6	0 2.66355	4.32532 4.55251	3.97719	1.67209	3.44847	4.16708	2.77315	3.81835	2.03687	3.44509	3.5967	4.38696	3.9809	3.91707	3.32713	3.1443	2.58714	2.90978	2.13082 68 f - - -
	2.68618	4.42225 2.77519	2.73123	3.46354	2.40513	3.72494	3.29354	2.67741	2.69355	4.2469	2.90347	2.73739	3.18146	2.89801	2.37887	2.77519	2.98518	4.58477	3.61503
	0.01337	4.71694 5.43929	0.61958	0.77255	0.48576	0.9551
6	1 2.32926	5.06167 3.81860	3.19206	4.40157	3.87257	4.0681	3.70466	2.53956	2.57963	4.25345	3.57852	4.30561	3.25262	0.95072	3.21104	3.35796	3.44225	5.62188	4.40022 69 r - - -
	2.68618	4.42225 2.77519	2.73123	3.46354	2.40513	3.72494	3.29354	2.67741	2.69355	4.2469	2.90347	2.73739	3.18146	2.89801	2.37887	2.77519	2.98518	4.58477	3.61503
	0.01337	4.71694 5.43929	0.61958	0.77255	0.48576	0.9551
6	2 4.28642	5.41244 5.45705	5.204	0.5554	5.06566	4.02641	3.68071	4.99861	2.22108	4.23957	4.75094	5.32159	4.81913	4.90446	4.44568	4.49492	3.70487	4.12512	2.06753 70 F - - -
	2.68618	4.42225 2.77519	2.73123	3.46354	2.40513	3.72494	3.29354	2.67741	2.69355	4.2469	2.90347	2.73739	3.18146	2.89801	2.37887	2.77519	2.98518	4.58477	3.61503
	0.01337	4.71694 5.43929	0.61958	0.77255	0.48576	0.9551
6	3 2.79769	4.75594 3.39600	2.85162	3.94299	1.711	3.93183	3.14429	2.79687	3.03159	3.89105	3.31751	4.07953	3.15682	2.74148	2.32453	3.04388	3.09455	5.31135	2.39862 71 g - - -
	2.68618	4.42225 2.77519	2.73123	3.46354	2.40513	3.72494	3.29354	2.67741	2.69355	4.2469	2.90347	2.73739	3.18146	2.89801	2.37887	2.77519	2.98518	4.58477	3.61503
	0.01337	4.71694 5.43929	0.61958	0.77255	0.48576	0.9551
6	4 2.80413	5.26511 2.62711	2.48494	4.59116	2.78389	3.01952	4.0645	2.52758	3.22332	4.32003	1.87748	2.6361	2.87758	3.02066	2.4364	3.03889	3.64762	5.71613	4.31387 72 n - - -
	2.68618	4.42225 2.77519	2.73123	3.46354	2.40513	3.72494	3.29354	2.67741	2.69355	4.2469	2.90347	2.73739	3.18146	2.89801	2.37887	2.77519	2.98518	4.58477	3.61503
	0.01337	4.71694 5.43929	0.61958	0.77255	0.48576	0.9551
6	5 2.16475	4.94862 3.19202	2.63886	4.19839	1.95523	3.82416	3.61209	2.37925	3.22149	4.03821	3.15263	3.1178	2.84782	3.08484	2.63985	2.73171	3.29149	3.51325	4.14217 73 g - - -
	2.68618	4.42225 2.77519	2.73123	3.46354	2.40513	3.72494	3.29354	2.67741	2.69355	4.2469	2.90347	2.73739	3.18146	2.89801	2.37887	2.77519	2.98518	4.58477	3.61503
	0.01337	4.71694 5.43929	0.61958	0.77255	0.48576	0.9551
6	6 2.78251	4.96490 2.81109	2.23503	3.20534	3.60686	3.82122	2.67181	2.632	3.2213	4.03919	2.77488	1.94045	2.97691	3.09483	2.82085	2.86824	3.29281	5.47249	4.14032 74 p - - -
	2.68618	4.42225 2.77519	2.73123	3.46354	2.40513	3.72494	3.29354	2.67741	2.69355	4.2469	2.90347	2.73739	3.18146	2.89801	2.37887	2.77519	2.98518	4.58477	3.61503
	0.01337	4.71694 5.43929	0.61958	0.77255	0.48576	0.9551
6	7 3.28015	4.58119 5.17536	4.63232	3.37691	4.63246	5.11072	1.10648	4.50929	2.53175	3.69253	4.7498	4.94378	4.71109	4.62785	3.98567	2.21756	1.33658	5.60005	4.40383 75 i - - -
	2.68618	4.42225 2.77519	2.73123	3.46354	2.40513	3.72494	3.29354	2.67741	2.69355	4.2469	2.90347	2.73739	3.18146	2.89801	2.37887	2.77519	2.98518	4.58477	3.61503
	0.01337	4.71694 5.43929	0.61958	0.77255	0.48576	0.9551
6	8 3.53179	6.30197 0.77014	1.69146	5.55497	3.62882	4.26473	5.14438	3.4152	4.57736	5.46838	2.4159	4.30989	3.44329	4.11633	3.3548	3.84268	4.66172	6.72266	5.10725 76 d - - -
	2.68632	4.42324 2.77437	2.73008	3.46348	2.40481	3.72593	3.29338	2.67777	2.69388	4.24788	2.9034	2.73765	3.18178	2.89899	2.37927	2.77493	2.98476	4.58372	3.6145
	0.43133	1.06127 5.43929	2.13397	0.12598	0.48576	0.9551
6	9 2.52967	5.27687 2.41070	1.89821	4.61117	2.31621	3.75487	4.09035	2.50392	3.57949	3.89972	2.6317	3.9539	2.85743	2.99795	2.39198	2.73702	3.66282	5.71977	4.31264 95 e - - -
	2.68618	4.42225 2.77519	2.73123	3.46354	2.40513	3.72494	3.29354	2.67741	2.69355	4.2469	2.90347	2.73739	3.18146	2.89801	2.37887	2.77519	2.98518	4.58477	3.61503
	0.01337	4.71694 5.43929	0.61958	0.77255	0.48576	0.9551
7	0 2.78071	4.20863 4.44376	3.84735	2.72375	3.43591	3.57126	2.31576	3.69264	1.73477	3.32363	3.97009	2.80282	3.87847	3.80537	3.21022	3.01279	2.30456	2.41169	3.62559 96 l - - -
	2.68618	4.42225 2.77519	2.73123	3.46354	2.40513	3.72494	3.29354	2.67741	2.69355	4.2469	2.90347	2.73739	3.18146	2.89801	2.37887	2.77519	2.98518	4.58477	3.61503
	0.01337	4.71694 5.43929	0.61958	0.77255	0.48576	0.9551
7	1 3.17056	5.75554 1.60995	1.10924	5.0605	3.59752	4.03237	4.57303	2.9525	4.0495	4.84776	2.63582	4.15451	3.17146	3.51763	3.07535	3.43627	3.28306	6.19519	4.71114 97 e - - -
	2.68618	4.42225 2.77519	2.73123	3.46354	2.40513	3.72494	3.29354	2.67741	2.69355	4.2469	2.90347	2.73739	3.18146	2.89801	2.37887	2.77519	2.98518	4.58477	3.61503
	0.01337	4.71694 5.43929	0.61958	0.77255	0.48576	0.9551
7	2 2.38463	5.00018 3.21300	2.70647	4.52839	1.82141	3.93442	3.97449	2.20363	3.5367	4.31892	3.19813	2.23667	3.06959	3.17515	2.42768	2.78171	3.55636	5.72879	4.38060 98 g - - -
	2.68618	4.42225 2.77519	2.73123	3.46354	2.40513	3.72494	3.29354	2.67741	2.69355	4.2469	2.90347	2.73739	3.18146	2.89801	2.37887	2.77519	2.98518	4.58477	3.61503
	0.01337	4.71694 5.43929	0.61958	0.77255	0.48576	0.9551
7	3 2.50075	5.20251 2.75337	2.49885	4.51677	3.5592	3.74761	3.52107	1.75478	2.72018	4.25195	3.04032	3.9516	2.40958	2.47595	2.60837	2.79958	3.57658	5.65309	4.26435 99 k - - -
	2.68618	4.42225 2.77519	2.73123	3.46354	2.40513	3.72494	3.29354	2.67741	2.69355	4.2469	2.90347	2.73739	3.18146	2.89801	2.37887	2.77519	2.98518	4.58477	3.61503
	0.01337	4.71694 5.43929	0.61958	0.77255	0.48576	0.9551
7	4 3.60956	4.84602 5.60909	5.06482	3.67074	5.04874	5.49989	1.57423	4.94488	1.18083	2.94146	5.19736	5.23127	5.01062	4.98808	4.4292	3.84352	1.29265	5.7325	4.65140 100 l - - -
	2.68618	4.42225 2.77519	2.73123	3.46354	2.40513	3.72494	3.29354	2.67741	2.69355	4.2469	2.90347	2.73739	3.18146	2.89801	2.37887	2.77519	2.98518	4.58477	3.61503
	0.01337	4.71694 5.43929	0.61958	0.77255	0.48576	0.9551
7	5 3.50079	6.07625 1.70172	2.55561	5.42389	3.6536	4.3197	5.05899	3.44909	4.52924	5.4242	0.74051	4.33638	3.50892	4.10078	3.36588	3.83093	4.57979	6.61655	5.06380 101 n - - -
	2.68618	4.42225 2.77519	2.73123	3.46354	2.40513	3.72494	3.29354	2.67741	2.69355	4.2469	2.90347	2.73739	3.18146	2.89801	2.37887	2.77519	2.98518	4.58477	3.61503
	0.01337	4.71694 5.43929	0.61958	0.77255	0.48576	0.9551
7	6 1.71181	5.18915 2.49383	2.42302	4.5064	3.03086	3.77796	3.96466	2.53992	3.25559	4.25942	3.05513	3.96808	2.89254	2.77234	2.02529	3.02657	3.56937	5.66402	4.27851 102 a - - -
	2.68618	4.42225 2.77519	2.73123	3.46354	2.40513	3.72494	3.29354	2.67741	2.69355	4.2469	2.90347	2.73739	3.18146	2.89801	2.37887	2.77519	2.98518	4.58477	3.61503
	0.01337	4.71694 5.43929	0.61958	0.77255	0.48576	0.9551
7	7 5.01377	6.02098 5.52225	5.46693	3.98526	4.82704	5.27317	5.20367	5.26466	4.42033	5.77342	5.50819	5.41489	5.59281	5.21857	5.21689	5.36907	5.10055	0.13668	3.95783 103 W - - -
	2.68618	4.42225 2.77519	2.73123	3.46354	2.40513	3.72494	3.29354	2.67741	2.69355	4.2469	2.90347	2.73739	3.18146	2.89801	2.37887	2.77519	2.98518	4.58477	3.61503
	0.01337	4.71694 5.43929	0.61958	0.77255	0.48576	0.9551
7	8 3.22170	5.14256 3.70917	3.66293	5.11663	3.7388	4.94095	4.82877	3.92055	4.44186	5.35206	3.23765	0.39499	4.25849	4.20303	3.36338	3.71646	4.25258	6.3467	5.13324 104 P - - -
	2.68618	4.42225 2.77519	2.73123	3.46354	2.40513	3.72494	3.29354	2.67741	2.69355	4.2469	2.90347	2.73739	3.18146	2.89801	2.37887	2.77519	2.98518	4.58477	3.61503
	0.01337	4.71694 5.43929	0.61958	0.77255	0.48576	0.9551
7	9 3.73102	4.94871 5.71828	5.18439	3.66335	5.2049	5.66692	1.62145	5.07335	0.85459	3.41419	5.35274	5.34111	5.10965	5.11499	4.60353	3.96375	1.60367	5.81765	4.76652 105 l - - -
	2.68618	4.42225 2.77519	2.73123	3.46354	2.40513	3.72494	3.29354	2.67741	2.69355	4.2469	2.90347	2.73739	3.18146	2.89801	2.37887	2.77519	2.98518	4.58477	3.61503
	0.01337	4.71694 5.43929	0.61958	0.77255	0.48576	0.9551
8	0 2.86449	5.75534 1.04840	2.29948	5.08247	3.09392	4.04949	4.59945	2.98294	4.07359	4.87372	2.39115	4.16093	3.19085	3.55465	2.3069	3.45002	4.15084	6.2208	4.73381 106 d - - -
	2.68618	4.42225 2.77519	2.73123	3.46354	2.40513	3.72494	3.29354	2.67741	2.69355	4.2469	2.90347	2.73739	3.18146	2.89801	2.37887	2.77519	2.98518	4.58477	3.61503
	0.01337	4.71694 5.43929	0.61958	0.77255	0.48576	0.9551
8	1 2.85692	5.24346 2.65114	1.17669	4.53855	3.57947	3.82941	3.97775	2.61721	3.01626	4.31203	3.0692	3.39389	2.95322	3.10757	2.83695	3.09559	3.06358	5.71626	4.32776 107 e - - -
	2.68618	4.42225 2.77519	2.73123	3.46354	2.40513	3.72494	3.29354	2.67741	2.69355	4.2469	2.90347	2.73739	3.18146	2.89801	2.37887	2.77519	2.98518	4.58477	3.61503
	0.01337	4.71694 5.43929	0.61958	0.77255	0.48576	0.9551
8	2 2.20908	4.69350 3.39321	2.83184	3.41422	2.01901	3.90629	2.96419	2.55618	2.63742	3.78719	2.86521	4.06194	3.13861	3.2255	2.66765	2.69273	2.79848	5.2483	3.97439 108 g - - -
	2.68618	4.42225 2.77519	2.73123	3.46354	2.40513	3.72494	3.29354	2.67741	2.69355	4.2469	2.90347	2.73739	3.18146	2.89801	2.37887	2.77519	2.98518	4.58477	3.61503
	0.01337	4.71694 5.43929	0.61958	0.77255	0.48576	0.9551
8	3 2.78096	4.29552 4.11271	2.69225	2.3933	3.85994	3.65285	2.75037	3.4307	1.99232	2.63257	3.78795	4.23109	3.67072	3.65231	2.76231	3.01288	2.46117	4.88796	2.26615 109 l - - -
	2.68618	4.42225 2.77519	2.73123	3.46354	2.40513	3.72494	3.29354	2.67741	2.69355	4.2469	2.90347	2.73739	3.18146	2.89801	2.37887	2.77519	2.98518	4.58477	3.61503
	0.01337	4.71694 5.43929	0.61958	0.77255	0.48576	0.9551
8	4 3.20614	4.55660 4.93919	4.38328	3.64651	4.46252	4.86067	0.98034	4.23196	1.66889	3.54555	3.45535	4.78538	4.44262	4.36171	3.79725	3.44879	1.97491	5.38748	4.20265 110 i - - -
	2.68618	4.42225 2.77519	2.73123	3.46354	2.40513	3.72494	3.29354	2.67741	2.69355	4.2469	2.90347	2.73739	3.18146	2.89801	2.37887	2.77519	2.98518	4.58477	3.61503
	0.01337	4.71694 5.43929	0.61958	0.77255	0.48576	0.9551
8	5 2.76102	6.11642 0.72331	2.15146	5.40566	3.62045	4.21518	4.96106	3.30355	4.41925	5.28172	2.54137	4.27448	3.38534	3.95882	3.28547	3.73483	4.49604	6.57232	5.00416 111 d - - -
	2.68618	4.42225 2.77519	2.73123	3.46354	2.40513	3.72494	3.29354	2.67741	2.69355	4.2469	2.90347	2.73739	3.18146	2.89801	2.37887	2.77519	2.98518	4.58477	3.61503
	0.01337	4.71694 5.43929	0.61958	0.77255	0.48576	0.9551
8	6 2.71975	4.97920 3.14891	2.23389	4.15255	3.66984	3.9267	3.59668	2.75313	3.22903	4.07954	3.23368	4.10062	2.73093	3.17366	2.95909	2.82761	3.30552	5.47473	1.37130 112 y - - -
	2.68618	4.42225 2.77519	2.73123	3.46354	2.40513	3.72494	3.29354	2.67741	2.69355	4.2469	2.90347	2.73739	3.18146	2.89801	2.37887	2.77519	2.98518	4.58477	3.61503
	0.01337	4.71694 5.43929	0.61958	0.77255	0.48576	0.9551
8	7 2.31432	4.31885 4.50226	3.9219	3.47158	4.03717	4.39674	2.09251	3.78931	2.16986	3.45669	4.08199	4.40863	3.99784	3.93851	2.99218	2.28508	1.35785	5.02513	3.83453 113 v - - -
	2.68618	4.42225 2.77519	2.73123	3.46354	2.40513	3.72494	3.29354	2.67741	2.69355	4.2469	2.90347	2.73739	3.18146	2.89801	2.37887	2.77519	2.98518	4.58477	3.61503
	0.01337	4.71694 5.43929	0.61958	0.77255	0.48576	0.9551
8	8 2.26953	4.81866 2.26533	2.71851	4.01817	3.63935	3.85525	2.69434	2.53384	2.31377	3.90158	3.05277	4.02687	3.04478	2.92338	2.67221	2.78906	2.68587	5.35035	4.04967 114 d - - -
	2.68618	4.42225 2.77519	2.73123	3.46354	2.40513	3.72494	3.29354	2.67741	2.69355	4.2469	2.90347	2.73739	3.18146	2.89801	2.37887	2.77519	2.98518	4.58477	3.61503
	0.01337	4.71694 5.43929	0.61958	0.77255	0.48576	0.9551
8	9 2.17144	5.22639 2.27684	2.26468	3.84664	3.02419	3.7406	3.45726	2.32651	3.52242	4.27308	2.69888	3.48237	2.84451	2.9739	2.37538	2.76393	3.60531	5.6725	4.27494 115 a - - -
	2.68618	4.42225 2.77519	2.73123	3.46354	2.40513	3.72494	3.29354	2.67741	2.69355	4.2469	2.90347	2.73739	3.18146	2.89801	2.37887	2.77519	2.98518	4.58477	3.61503
	0.11189	4.71694 2.33392	0.61958	0.77255	0.48576	0.9551
9	0 2.30232	5.08622 2.22444	2.50189	4.3839	3.1401	3.74	3.82994	2.5062	3.10271	3.66668	2.77765	3.93089	2.86099	2.98641	2.08053	2.45744	3.4545	5.56961	4.19817 116 s - - -
	2.68618	4.42225 2.77519	2.73123	3.46354	2.40513	3.72494	3.29354	2.67741	2.69355	4.2469	2.90347	2.73739	3.18146	2.89801	2.37887	2.77519	2.98518	4.58477	3.61503
	0.01475	4.61980 5.34215	0.61958	0.77255	0.66532	0.72177
9	1 2.38206	5.13533 2.64244	2.32487	4.42973	2.86327	3.73983	3.88215	2.36843	3.41987	4.1933	3.02273	3.48747	2.85772	2.99085	2.2994	2.98752	3.49921	5.60169	2.24025 117 y - - -
	2.68618	4.42225 2.77519	2.73123	3.46354	2.40513	3.72494	3.29354	2.67741	2.69355	4.2469	2.90347	2.73739	3.18146	2.89801	2.37887	2.77519	2.98518	4.58477	3.61503
	0.06942	4.61980 2.86103	0.61958	0.77255	0.66532	0.72177
9	2 2.71972	4.98624 3.07668	2.3944	4.24395	2.4225	3.35864	2.78191	2.51932	2.98687	4.05187	2.51891	3.25333	2.72084	2.99029	2.56255	2.61364	3.32918	5.47566	4.12504 118 e - - -
	2.68618	4.42225 2.77519	2.73123	3.46354	2.40513	3.72494	3.29354	2.67741	2.69355	4.2469	2.90347	2.73739	3.18146	2.89801	2.37887	2.77519	2.98518	4.58477	3.61503
	0.06086	4.56595 3.02319	0.61958	0.77255	0.7464	0.64259
9	3 1.90929	5.00632 2.82478	2.48927	4.27475	3.19934	3.38857	3.7099	2.26685	3.04109	4.06826	2.7991	3.90514	2.71312	2.96116	2.71174	2.60509	3.00885	5.48788	3.55914 119 a - - -
	2.68618	4.42225 2.77519	2.73123	3.46354	2.40513	3.72494	3.29354	2.67741	2.69355	4.2469	2.90347	2.73739	3.18146	2.89801	2.37887	2.77519	2.98518	4.58477	3.61503
	0.14861	4.52138 2.06184	0.61958	0.77255	0.80596	0.59178
9	4 2.42412	5.08111 2.67523	2.03765	3.71198	3.15865	3.40977	3.84824	2.39837	3.37002	4.13204	2.70688	3.84746	2.60616	2.68426	2.48916	2.89727	3.12028	5.53718	3.61124 120 e - - -
	2.68618	4.42225 2.77519	2.73123	3.46354	2.40513	3.72494	3.29354	2.67741	2.69355	4.2469	2.90347	2.73739	3.18146	2.89801	2.37887	2.77519	2.98518	4.58477	3.61503
	0.09495	4.39134 2.54846	0.61958	0.77255	0.82805	0.5743
9	5 2.53270	5.12925 2.55967	2.108	4.44776	2.84573	3.64966	3.9168	2.31026	3.15435	4.18089	2.57631	3.84686	2.75769	2.8963	2.47723	2.36612	3.50632	5.57977	4.18193 121 e - - -
	2.68495	4.42322 2.77489	2.73146	3.46414	2.4044	3.72522	3.29351	2.67838	2.69364	4.24787	2.90241	2.7381	3.18221	2.89846	2.37939	2.77448	2.98518	4.5848	3.61437
	1.01893	0.53119 2.97362	1.95625	0.15244	0.85956	0.55052
9	6 2.73602	5.11178 2.40558	2.39912	4.41877	2.75283	3.71831	3.87769	2.51913	3.41872	4.20289	1.84296	3.88722	2.84606	3.01263	2.7176	2.47649	3.4923	5.60244	3.54547 143 n - - -
	2.68618	4.42225 2.77519	2.73123	3.46354	2.40513	3.72494	3.29354	2.67741	2.69355	4.2469	2.90347	2.73739	3.18146	2.89801	2.37887	2.77519	2.98518	4.58477	3.61503
	0.01891	4.37328 5.09563	0.61958	0.77255	0.9669	0.47846
9	7 2.49709	4.23506 3.83743	3.26433	3.35919	3.18819	4.00004	1.85335	2.86934	1.98681	3.34917	3.5778	3.49103	3.44893	3.44709	2.98101	2.89704	2.28861	4.8493	3.64146 144 i - - -
	2.68618	4.42225 2.77519	2.73123	3.46354	2.40513	3.72494	3.29354	2.67741	2.69355	4.2469	2.90347	2.73739	3.18146	2.89801	2.37887	2.77519	2.98518	4.58477	3.61503
	0.01891	4.37328 5.09563	0.61958	0.77255	0.9669	0.47846
9	8 2.48804	4.19077 4.33072	3.75403	2.94397	3.89384	4.2572	1.46872	3.62785	2.34118	3.3215	3.92859	4.26751	3.84216	3.78921	2.85524	2.72137	1.85874	4.89996	3.70786 145 i - - -
	2.68618	4.42225 2.77519	2.73123	3.46354	2.40513	3.72494	3.29354	2.67741	2.69355	4.2469	2.90347	2.73739	3.18146	2.89801	2.37887	2.77519	2.98518	4.58477	3.61503
	0.01891	4.37328 5.09563	0.61958	0.77255	0.84413	0.56199
9	9 1.94579	5.01036 2.99036	2.29609	4.29339	2.88826	3.68284	3.73461	2.31597	3.29199	4.07608	2.74606	3.43244	2.80799	2.93108	2.48158	2.66974	3.36889	5.49121	3.62089 146 a - - -
	2.68618	4.42225 2.77519	2.73123	3.46354	2.40513	3.72494	3.29354	2.67741	2.69355	4.2469	2.90347	2.73739	3.18146	2.89801	2.37887	2.77519	2.98518	4.58477	3.61503
	0.01794	4.42524 5.14759	0.61958	0.77255	0.91595	0.51105
10	0 2.70712	5.04961 2.93274	2.46681	4.4467	3.01913	3.74398	3.90188	2.31412	3.43903	4.21579	1.78225	3.33687	2.86824	2.99267	2.20681	2.66635	3.49783	5.61624	4.24047 147 n - - -
	2.68618	4.42225 2.77519	2.73123	3.46354	2.40513	3.72494	3.29354	2.67741	2.69355	4.2469	2.90347	2.73739	3.18146	2.89801	2.37887	2.77519	2.98518	4.58477	3.61503
	0.06199	4.42524 3.03366	0.61958	0.77255	0.73884	0.64945
10	1 2.49302	5.10710 2.75424	1.96176	3.76337	3.10796	3.66773	3.87893	2.41998	3.39864	4.1598	2.95626	3.10015	2.77762	2.69336	2.28827	2.56911	3.47957	5.56404	4.17564 148 e - - -
	2.68618	4.42225 2.77519	2.73123	3.46354	2.40513	3.72494	3.29354	2.67741	2.69355	4.2469	2.90347	2.73739	3.18146	2.89801	2.37887	2.77519	2.98518	4.58477	3.61503
	0.06262	4.45750 3.01381	0.61958	0.77255	0.88153	0.53469
10	2 2.47167	4.92820 3.04687	2.49206	3.56723	2.9698	3.69853	3.62716	1.98909	3.20976	4.00976	3.01501	3.88478	2.83655	2.68424	2.1429	2.534	3.28332	5.43183	4.08552 149 k - - -
	2.68618	4.42225 2.77519	2.73123	3.46354	2.40513	3.72494	3.29354	2.67741	2.69355	4.2469	2.90347	2.73739	3.18146	2.89801	2.37887	2.77519	2.98518	4.58477	3.61503
	0.01817	4.41305 5.13540	0.61958	0.77255	0.82475	0.57686
10	3 2.69779	4.13487 4.31021	3.71824	2.67925	3.36973	4.14688	1.82546	3.5751	1.9403	3.24526	3.86694	3.51398	3.77159	3.70821	3.12404	2.46085	2.08555	4.76267	3.57664 150 i - - -
	2.68618	4.42225 2.77519	2.73123	3.46354	2.40513	3.72494	3.29354	2.67741	2.69355	4.2469	2.90347	2.73739	3.18146	2.89801	2.37887	2.77519	2.98518	4.58477	3.61503
	0.01741	4.45501 5.17735	0.61958	0.77255	0.78909	0.60561
10	4 2.39401	5.02769 2.63657	2.46458	3.87107	2.56796	3.69454	3.16303	2.3253	2.97138	4.08672	2.81358	3.89027	2.67279	2.69998	2.4	2.92599	3.38203	5.50256	4.13596 151 k - - -
	2.68618	4.42225 2.77519	2.73123	3.46354	2.40513	3.72494	3.29354	2.67741	2.69355	4.2469	2.90347	2.73739	3.18146	2.89801	2.37887	2.77519	2.98518	4.58477	3.61503
	0.01678	4.49189 5.21424	0.61958	0.77255	0.75036	0.63903
10	5 2.75928	4.28555 3.04011	3.45348	3.18825	3.84237	4.14104	1.85737	3.36743	2.29296	3.39829	3.74144	3.42454	3.62145	3.61635	3.11925	2.82813	1.63272	4.93193	3.72771 152 v - - -
	2.68618	4.42225 2.77519	2.73123	3.46354	2.40513	3.72494	3.29354	2.67741	2.69355	4.2469	2.90347	2.73739	3.18146	2.89801	2.37887	2.77519	2.98518	4.58477	3.61503
	0.01621	4.52616 5.24851	0.61958	0.77255	0.79986	0.59674
10	6 2.21408	5.00937 2.30502	2.50937	4.27406	3.2215	3.75989	2.34456	2.46235	3.28587	4.08999	2.30595	3.93672	2.90165	3.03805	2.75882	2.98291	3.35599	5.51148	4.15715 153 a - - -
	2.68618	4.42225 2.77519	2.73123	3.46354	2.40513	3.72494	3.29354	2.67741	2.69355	4.2469	2.90347	2.73739	3.18146	2.89801	2.37887	2.77519	2.98518	4.58477	3.61503
	0.01621	4.52616 5.24851	0.61958	0.77255	0.79986	0.59674
10	7 2.41068	4.90254 3.09795	2.36831	4.15512	2.14524	3.76261	3.1994	2.56746	3.1763	3.41676	2.13705	3.93781	2.91671	3.02744	2.75444	2.95322	3.24317	5.42438	4.09193 154 n - - -
	2.68618	4.42225 2.77519	2.73123	3.46354	2.40513	3.72494	3.29354	2.67741	2.69355	4.2469	2.90347	2.73739	3.18146	2.89801	2.37887	2.77519	2.98518	4.58477	3.61503
	0.01621	4.52616 5.24851	0.61958	0.77255	0.79986	0.59674
10	8 2.70671	5.17417 2.39273	2.04975	4.50189	3.48664	3.67529	3.49859	2.17247	3.47174	3.67067	2.96115	3.87979	2.54992	2.38308	2.55346	2.81107	3.55548	5.61707	3.61858 155 e - - -
	2.68618	4.42225 2.77519	2.73123	3.46354	2.40513	3.72494	3.29354	2.67741	2.69355	4.2469	2.90347	2.73739	3.18146	2.89801	2.37887	2.77519	2.98518	4.58477	3.61503
	0.01621	4.52616 5.24851	0.61958	0.77255	0.79986	0.59674
10	9 2.56661	5.02886 3.03585	1.8531	4.30479	3.51183	3.70972	3.32306	2.37392	3.30447	4.09009	3.01474	2.94499	2.61549	2.95548	2.5478	2.51672	2.88822	5.50688	4.14323 156 e - - -
	2.68618	4.42225 2.77519	2.73123	3.46354	2.40513	3.72494	3.29354	2.67741	2.69355	4.2469	2.90347	2.73739	3.18146	2.89801	2.37887	2.77519	2.98518	4.58477	3.61503
	0.06385	4.52616 2.97539	0.61958	0.77255	0.79986	0.59674
11	0 2.12886	4.31967 3.02342	3.17225	3.04656	3.71775	3.98999	2.2443	3.10963	2.33239	3.42941	3.14601	4.09404	3.39068	3.41798	2.9765	2.71239	2.02974	4.92219	3.70420 157 v - - -
	2.68618	4.42225 2.77519	2.73123	3.46354	2.40513	3.72494	3.29354	2.67741	2.69355	4.2469	2.90347	2.73739	3.18146	2.89801	2.37887	2.77519	2.98518	4.58477	3.61503
	0.01699	4.47931 5.20166	0.61958	0.77255	0.8569	0.55248
11	1 2.43599	5.14976 1.89050	2.27665	4.45972	3.47844	3.31699	3.92388	2.45391	3.10134	4.20388	2.8191	3.40573	2.80348	2.94421	2.69567	2.4406	3.52218	5.60488	4.21116 158 d - - -
	2.68618	4.42225 2.77519	2.73123	3.46354	2.40513	3.72494	3.29354	2.67741	2.69355	4.2469	2.90347	2.73739	3.18146	2.89801	2.37887	2.77519	2.98518	4.58477	3.61503
	0.01699	4.47931 5.20166	0.61958	0.77255	0.49537	0.93993
11	2 2.17799	4.29019 3.96734	2.93615	2.70944	3.79876	4.08355	2.45268	3.30373	2.0914	3.40179	3.23602	4.17185	3.55946	3.55823	2.8884	2.35802	2.3366	4.89325	3.00646 159 l - - -
	2.68618	4.42225 2.77519	2.73123	3.46354	2.40513	3.72494	3.29354	2.67741	2.69355	4.2469	2.90347	2.73739	3.18146	2.89801	2.37887	2.77519	2.98518	4.58477	3.61503
	0.01463	4.62768 5.35003	0.61958	0.77255	0.50038	0.93216
11	3 2.75729	5.21581 2.72840	2.46971	4.54023	3.53798	3.72738	3.19387	2.13827	3.51196	4.26236	2.81044	2.53166	2.63769	2.56557	2.30778	2.50122	3.59539	5.66089	4.26355 160 k - - -
	2.68618	4.42225 2.77519	2.73123	3.46354	2.40513	3.72494	3.29354	2.67741	2.69355	4.2469	2.90347	2.73739	3.18146	2.89801	2.37887	2.77519	2.98518	4.58477	3.61503
	0.0139	4.67839 5.40073	0.61958	0.77255	0.56306	0.84273
11	4 2.60542	5.21115 2.42303	2.13141	4.53385	3.53708	3.72705	3.2662	2.22906	3.50686	4.25782	2.7441	2.93334	2.83109	2.96011	2.40622	2.55867	3.35206	5.65746	3.68209 161 e - - -
	2.68618	4.42225 2.77519	2.73123	3.46354	2.40513	3.72494	3.29354	2.67741	2.69355	4.2469	2.90347	2.73739	3.18146	2.89801	2.37887	2.77519	2.98518	4.58477	3.61503
	0.0139	4.67839 5.40073	0.61958	0.77255	0.56306	0.84273
11	5 2.83660	4.25189 4.51208	3.36351	2.5566	3.36185	4.31262	1.29443	3.76843	2.07432	3.34601	4.04737	4.34783	3.956	3.88266	3.28951	3.06997	2.18791	4.8969	3.71118 162 i - - -
	2.68618	4.42225 2.77519	2.73123	3.46354	2.40513	3.72494	3.29354	2.67741	2.69355	4.2469	2.90347	2.73739	3.18146	2.89801	2.37887	2.77519	2.98518	4.58477	3.61503
	0.0139	4.67839 5.40073	0.61958	0.77255	0.56306	0.84273
11	6 2.75793	4.86430 2.54767	2.70434	4.1559	3.58654	3.8771	3.54181	2.70847	3.18617	3.46168	3.1998	4.01305	3.0495	3.15808	2.20677	1.51444	2.9474	5.45948	4.14507 163 t - - -
	2.68618	4.42225 2.77519	2.73123	3.46354	2.40513	3.72494	3.29354	2.67741	2.69355	4.2469	2.90347	2.73739	3.18146	2.89801	2.37887	2.77519	2.98518	4.58477	3.61503
	0.0139	4.67839 5.40073	0.61958	0.77255	0.56306	0.84273
11	7 2.40964	5.14428 2.83512	2.21174	3.77567	3.54936	3.74216	3.45023	1.95212	3.429	4.19789	3.03822	2.36078	2.85653	2.74587	2.74326	2.98705	3.15662	5.60637	4.22631 164 k - - -
	2.68618	4.42225 2.77519	2.73123	3.46354	2.40513	3.72494	3.29354	2.67741	2.69355	4.2469	2.90347	2.73739	3.18146	2.89801	2.37887	2.77519	2.98518	4.58477	3.61503
	0.0139	4.67839 5.40073	0.61958	0.77255	0.44029	1.03239
11	8 2.59826	5.28401 2.21973	1.62747	4.62185	3.54729	3.74492	3.39201	2.29487	3.586	4.32765	2.668	3.47507	2.84482	2.74437	2.74863	3.0178	3.67097	5.71996	4.31075 165 e - - -
	2.68618	4.42225 2.77519	2.73123	3.46354	2.40513	3.72494	3.29354	2.67741	2.69355	4.2469	2.90347	2.73739	3.18146	2.89801	2.37887	2.77519	2.98518	4.58477	3.61503
	0.06279	4.71694 2.95817	0.61958	0.77255	0.48576	0.9551
11	9 2.57601	4.61860 3.43708	2.64184	3.53362	3.67888	3.91247	2.91859	2.32138	1.87422	3.71352	3.00518	4.06222	2.91524	3.24561	2.90734	2.5876	2.39683	5.17997	3.91793 166 l - - -
	2.68618	4.42225 2.77519	2.73123	3.46354	2.40513	3.72494	3.29354	2.67741	2.69355	4.2469	2.90347	2.73739	3.18146	2.89801	2.37887	2.77519	2.98518	4.58477	3.61503
	0.01405	4.66820 5.39055	0.61958	0.77255	0.58205	0.81815
12	0 2.51815	4.53071 5.06717	4.47771	2.45703	4.43291	4.77848	1.691	4.31128	1.16168	3.28331	4.5586	4.72468	4.41735	4.35496	3.76076	3.42477	2.17342	5.18918	4.05603 167 l - - -
	2.68618	4.42225 2.77519	2.73123	3.46354	2.40513	3.72494	3.29354	2.67741	2.69355	4.2469	2.90347	2.73739	3.18146	2.89801	2.37887	2.77519	2.98518	4.58477	3.61503
	0.01405	4.66820 5.39055	0.61958	0.77255	0.58205	0.81815
12	1 2.44052	5.16658 2.65579	2.48336	4.47388	2.93346	3.73209	3.51067	2.37602	2.90131	4.21745	2.73463	3.93315	2.58646	2.3423	2.50316	2.58339	3.19144	5.6226	4.23577 168 r - - -
	2.68618	4.42225 2.77519	2.73123	3.46354	2.40513	3.72494	3.29354	2.67741	2.69355	4.2469	2.90347	2.73739	3.18146	2.89801	2.37887	2.77519	2.98518	4.58477	3.61503
	0.01405	4.66820 5.39055	0.61958	0.77255	0.58205	0.81815
12	2 2.05936	5.24084 2.61722	2.15571	4.57689	3.52839	3.34591	4.05652	2.18677	3.54221	3.69531	2.73319	3.92191	2.5702	2.80875	2.38179	2.98301	3.2674	5.67886	4.27344 169 a - - -
	2.68646	4.42253 2.77515	2.73151	3.46316	2.40508	3.72522	3.29291	2.67761	2.69366	4.24717	2.9031	2.73753	3.18133	2.89828	2.37902	2.77427	2.98524	4.58504	3.61531
	0.39243	1.50136 2.28518	1.35774	0.29739	0.58205	0.81815
12	3 2.71737	4.73951 2.92223	2.52088	3.50759	3.59316	3.81092	3.32404	2.51777	1.89787	3.35192	3.1786	3.98005	2.47011	3.10647	2.62567	2.75328	3.04576	5.27523	3.46101 184 l - - -
	2.68618	4.42225 2.77519	2.73123	3.46354	2.40513	3.72494	3.29354	2.67741	2.69355	4.2469	2.90347	2.73739	3.18146	2.89801	2.37887	2.77519	2.98518	4.58477	3.61503
	0.01557	4.56595 5.28830	0.61958	0.77255	0.7464	0.64259
12	4 2.40466	5.24980 2.90968	2.16907	4.57332	3.51338	2.58277	4.04532	2.35443	3.54344	4.30251	1.8335	3.9319	2.733	2.96963	2.56491	3.02058	3.63019	5.69111	4.29015 185 n - - -
	2.68618	4.42225 2.77519	2.73123	3.46354	2.40513	3.72494	3.29354	2.67741	2.69355	4.2469	2.90347	2.73739	3.18146	2.89801	2.37887	2.77519	2.98518	4.58477	3.61503
	0.01557	4.56595 5.28830	0.61958	0.77255	0.7464	0.64259
12	5 2.30011	4.92473 3.11402	1.84735	3.80218	3.01293	3.75198	3.58381	2.55027	2.88811	3.99659	3.07724	3.38297	2.90062	2.7696	2.75027	2.62528	2.8063	5.42769	4.09108 186 e - - -
	2.68573	4.42231 2.77525	2.73129	3.46327	2.40518	3.725	3.29345	2.67746	2.69349	4.24695	2.90352	2.73745	3.18152	2.89806	2.37892	2.77525	2.98524	4.58483	3.61509
	0.26295	1.48647 5.28830	0.16709	1.87159	0.7464	0.64259
12	6 2.16976	5.08535 3.02641	2.49272	4.42425	2.74719	3.73886	3.87621	2.49887	3.41445	4.18733	2.1037	3.91872	2.65663	2.74185	2.51528	2.39511	3.48539	5.59433	4.21956 188 n - - -
	2.68618	4.42225 2.77519	2.73123	3.46354	2.40513	3.72494	3.29354	2.67741	2.69355	4.2469	2.90347	2.73739	3.18146	2.89801	2.37887	2.77519	2.98518	4.58477	3.61503
	0.01557	4.56595 5.28830	0.61958	0.77255	0.7464	0.64259
12	7 2.62538	5.26733 2.31709	1.87166	4.58295	1.90036	3.76922	4.05451	2.55893	3.56497	3.50916	2.80856	3.94802	2.88599	3.06087	2.77791	3.05477	3.64511	5.72565	4.31778 189 e - - -
	2.68618	4.42225 2.77519	2.73123	3.46354	2.40513	3.72494	3.29354	2.67741	2.69355	4.2469	2.90347	2.73739	3.18146	2.89801	2.37887	2.77519	2.98518	4.58477	3.61503
	0.01557	4.56595 5.28830	0.61958	0.77255	0.59429	0.80285
12	8 2.43352	5.03821 2.47247	2.22428	4.30426	2.19976	3.76297	2.76872	2.5494	3.31123	4.10714	2.82499	3.94992	2.89733	3.02511	2.7624	2.98582	2.87216	5.52814	4.17101 190 g - - -
	2.68618	4.42225 2.77519	2.73123	3.46354	2.40513	3.72494	3.29354	2.67741	2.69355	4.2469	2.90347	2.73739	3.18146	2.89801	2.37887	2.77519	2.98518	4.58477	3.61503
	0.01475	4.61980 5.34215	0.61958	0.77255	0.38792	1.13466
12	9 2.61317	5.30837 2.20586	1.54646	4.6257	3.56225	3.80083	4.09925	2.57548	2.4849	4.3637	2.82103	3.39521	2.91251	3.07443	2.67909	3.0814	3.6853	5.75763	4.35057 191 e - - -
	2.68618	4.42225 2.77519	2.73123	3.46354	2.40513	3.72494	3.29354	2.67741	2.69355	4.2469	2.90347	2.73739	3.18146	2.89801	2.37887	2.77519	2.98518	4.58477	3.61503
	0.01337	4.71694 5.43929	0.61958	0.77255	0.48576	0.9551
13	0 1.89796	5.23627 2.74525	2.48029	4.56354	3.09553	3.74032	4.03648	2.14345	3.53404	4.28271	2.58897	3.94412	2.66724	2.66747	2.74226	2.43566	3.29708	5.68042	4.28118 192 a - - -
	2.68618	4.42225 2.77519	2.73123	3.46354	2.40513	3.72494	3.29354	2.67741	2.69355	4.2469	2.90347	2.73739	3.18146	2.89801	2.37887	2.77519	2.98518	4.58477	3.61503
	0.01337	4.71694 5.43929	0.61958	0.77255	0.48576	0.9551
13	1 2.80262	5.28916 2.61745	2.18276	4.61968	3.55202	3.28815	4.09894	2.51312	3.58827	4.33598	1.68332	3.9598	2.64596	3.00769	2.61389	2.49542	3.29721	5.72909	4.32100 193 n - - -
	2.68618	4.42225 2.77519	2.73123	3.46354	2.40513	3.72494	3.29354	2.67741	2.69355	4.2469	2.90347	2.73739	3.18146	2.89801	2.37887	2.77519	2.98518	4.58477	3.61503
	0.01337	4.71694 5.43929	0.61958	0.77255	0.48576	0.9551
13	2 3.09108	4.51424 3.33921	4.01501	3.76497	4.28496	4.6934	1.53544	3.93761	2.62201	3.67791	4.26329	4.64642	4.18896	4.16273	3.60277	2.47806	1.12065	5.40395	4.19424 194 v - - -
	2.68618	4.42225 2.77519	2.73123	3.46354	2.40513	3.72494	3.29354	2.67741	2.69355	4.2469	2.90347	2.73739	3.18146	2.89801	2.37887	2.77519	2.98518	4.58477	3.61503
	0.01337	4.71694 5.43929	0.61958	0.77255	0.48576	0.9551
13	3 1.89955	4.68363 3.50892	2.96449	4.06482	3.01385	4.04275	3.07765	2.94252	3.1223	3.97342	3.3879	3.36376	3.26821	3.35327	1.7959	2.04793	2.8526	5.42882	4.15863 195 s - - -
	2.68618	4.42225 2.77519	2.73123	3.46354	2.40513	3.72494	3.29354	2.67741	2.69355	4.2469	2.90347	2.73739	3.18146	2.89801	2.37887	2.77519	2.98518	4.58477	3.61503
	0.01337	4.71694 5.43929	0.61958	0.77255	0.48576	0.9551
13	4 2.59197	4.80561 3.30585	2.74955	4.04062	3.10055	3.88202	2.98698	2.73269	3.08304	3.92489	2.96458	4.03259	3.07357	2.81875	2.08568	1.75339	2.85127	5.37319	4.07538 196 t - - -
	2.68618	4.42225 2.77519	2.73123	3.46354	2.40513	3.72494	3.29354	2.67741	2.69355	4.2469	2.90347	2.73739	3.18146	2.89801	2.37887	2.77519	2.98518	4.58477	3.61503
	0.01337	4.71694 5.43929	0.61958	0.77255	0.48576	0.9551
13	5 4.00478	5.62049 4.83045	4.85365	5.84185	0.1264	5.83501	5.7235	5.1341	5.22461	6.25846	4.99849	5.02033	5.39399	5.20598	4.2099	4.54026	5.09452	6.64333	5.99546 197 G - - -
	2.68618	4.42225 2.77519	2.73123	3.46354	2.40513	3.72494	3.29354	2.67741	2.69355	4.2469	2.90347	2.73739	3.18146	2.89801	2.37887	2.77519	2.98518	4.58477	3.61503
	0.01337	4.71694 5.43929	0.61958	0.77255	0.48576	0.9551
13	6 4.85429	5.73284 5.64988	5.62299	1.39516	5.29133	3.87759	4.4252	5.3893	3.55444	4.93375	4.80086	5.53516	4.98846	5.15231	4.70029	5.03906	4.37585	2.32053	0.68353 198 Y - - -
	2.68618	4.42225 2.77519	2.73123	3.46354	2.40513	3.72494	3.29354	2.67741	2.69355	4.2469	2.90347	2.73739	3.18146	2.89801	2.37887	2.77519	2.98518	4.58477	3.61503
	0.01337	4.71694 5.43929	0.61958	0.77255	0.48576	0.9551
13	7 4.37794	5.89201 4.40847	4.31167	4.2983	4.4787	0.20166	5.24578	4.16385	4.58328	5.74902	4.6595	5.09776	4.71118	4.33886	4.46802	4.73922	4.95921	5.71093	4.24098 199 H - - -
	2.68618	4.42225 2.77519	2.73123	3.46354	2.40513	3.72494	3.29354	2.67741	2.69355	4.2469	2.90347	2.73739	3.18146	2.89801	2.37887	2.77519	2.98518	4.58477	3.61503
	0.01337	4.71694 5.43929	0.61958	0.77255	0.48576	0.9551
13	8 0.78574	4.51828 4.25931	3.86395	4.50959	2.30628	4.73842	3.79115	3.82151	3.58889	4.45003	3.89207	4.16512	4.07693	4.08597	2.86269	2.69836	2.41332	5.92299	4.74323 200 a - - -
	2.68618	4.42225 2.77519	2.73123	3.46354	2.40513	3.72494	3.29354	2.67741	2.69355	4.2469	2.90347	2.73739	3.18146	2.89801	2.37887	2.77519	2.98518	4.58477	3.61503
	0.01337	4.71694 5.43929	0.61958	0.77255	0.48576	0.9551
13	9 3.67543	4.87637 5.70999	5.22205	3.94115	5.25042	5.8753	0.68245	5.13986	1.8974	3.6819	5.39721	5.42682	5.30375	5.25956	4.67623	3.92601	1.67631	6.09769	4.95656 201 I - - -
	2.68618	4.42225 2.77519	2.73123	3.46354	2.40513	3.72494	3.29354	2.67741	2.69355	4.2469	2.90347	2.73739	3.18146	2.89801	2.37887	2.77519	2.98518	4.58477	3.61503
	0.01337	4.71694 5.43929	0.61958	0.77255	0.48576	0.9551
14	0 4.03933	6.07812 3.24733	0.25984	5.59342	4.09511	4.86056	5.26814	3.8912	4.75846	5.78295	3.81892	4.75913	4.11319	4.33542	3.97469	4.37628	4.88673	6.56637	5.42468 202 E - - -
	2.68618	4.42225 2.77519	2.73123	3.46354	2.40513	3.72494	3.29354	2.67741	2.69355	4.2469	2.90347	2.73739	3.18146	2.89801	2.37887	2.77519	2.98518	4.58477	3.61503
	0.01337	4.71694 5.43929	0.61958	0.77255	0.48576	0.9551
14	1 4.72854	5.68372 5.56819	5.49276	0.50712	5.22668	3.91323	4.26784	5.27711	3.41891	4.79835	4.78828	5.48934	4.95375	5.09193	4.64576	4.92906	4.23985	3.98943	1.52911 203 F - - -
	2.68618	4.42225 2.77519	2.73123	3.46354	2.40513	3.72494	3.29354	2.67741	2.69355	4.2469	2.90347	2.73739	3.18146	2.89801	2.37887	2.77519	2.98518	4.58477	3.61503
	0.01337	4.71694 5.43929	0.61958	0.77255	0.48576	0.9551
14	2 3.47097	4.79911 5.23240	4.65938	3.47762	4.7255	5.09305	2.45078	4.50619	0.71415	2.88151	4.82322	4.96941	4.60789	4.58345	4.06996	3.04854	1.96371	5.44417	4.36579 204 l - - -
	2.68618	4.42225 2.77519	2.73123	3.46354	2.40513	3.72494	3.29354	2.67741	2.69355	4.2469	2.90347	2.73739	3.18146	2.89801	2.37887	2.77519	2.98518	4.58477	3.61503
	0.01337	4.71694 5.43929	0.61958	0.77255	0.48576	0.9551
14	3 4.09043	5.29768 5.87495	5.35181	3.43361	5.449	5.75391	2.21025	5.16121	0.41839	3.19336	5.5983	5.46976	5.09666	5.14519	4.89578	4.30437	2.76035	5.71118	4.71027 205 L - - -
	2.68618	4.42225 2.77519	2.73123	3.46354	2.40513	3.72494	3.29354	2.67741	2.69355	4.2469	2.90347	2.73739	3.18146	2.89801	2.37887	2.77519	2.98518	4.58477	3.61503
	0.01337	4.71694 5.43929	0.61958	0.77255	0.48576	0.9551
14	4 4.67374	5.64395 5.56747	5.46241	1.72527	5.20895	3.89554	4.26872	5.2339	3.44818	4.79515	4.76513	5.46553	4.92378	5.057	4.60831	4.86865	4.21544	0.67439	1.91423 206 W - - -
	2.68618	4.42225 2.77519	2.73123	3.46354	2.40513	3.72494	3.29354	2.67741	2.69355	4.2469	2.90347	2.73739	3.18146	2.89801	2.37887	2.77519	2.98518	4.58477	3.61503
	0.01337	4.71694 5.43929	0.61958	0.77255	0.48576	0.9551
14	5 3.34433	5.22639 4.01727	3.83911	5.26891	0.39011	4.92751	4.87198	3.66322	4.43513	5.32969	4.11376	4.57678	4.20634	2.71717	3.48979	3.80561	4.32807	6.3409	5.27119 207 G - - -
	2.68618	4.42225 2.77519	2.73123	3.46354	2.40513	3.72494	3.29354	2.67741	2.69355	4.2469	2.90347	2.73739	3.18146	2.89801	2.37887	2.77519	2.98518	4.58477	3.61503
	0.01337	4.71694 5.43929	0.61958	0.77255	0.48576	0.9551
14	6 3.12801	5.67218 2.13701	2.50362	4.99405	3.61593	3.98522	4.49315	2.51613	3.96233	4.75385	2.64204	4.14029	1.05869	3.31238	3.0463	3.3816	4.05919	6.09366	4.64753 208 q - - -
	2.68618	4.42225 2.77519	2.73123	3.46354	2.40513	3.72494	3.29354	2.67741	2.69355	4.2469	2.90347	2.73739	3.18146	2.89801	2.37887	2.77519	2.98518	4.58477	3.61503
	0.01337	4.71694 5.43929	0.61958	0.77255	0.48576	0.9551
14	7 2.81824	5.71907 0.92578	2.51876	5.09483	2.17053	3.23445	4.61677	3.09933	4.11536	4.93811	3.09427	4.19915	3.2816	3.67454	3.13575	3.51256	4.17254	6.27251	4.78980 209 d - - -
	2.68618	4.42225 2.77519	2.73123	3.46354	2.40513	3.72494	3.29354	2.67741	2.69355	4.2469	2.90347	2.73739	3.18146	2.89801	2.37887	2.77519	2.98518	4.58477	3.61503
	0.01337	4.71694 5.43929	0.61958	0.77255	0.48576	0.9551
14	8 2.77291	5.18504 2.48126	2.50411	4.49196	3.56051	3.75197	3.95103	2.31409	2.10479	4.23639	2.55527	3.95362	2.51523	2.57997	2.64038	2.67024	3.2906	5.64071	4.25526 210 l - - -
	2.68618	4.42225 2.77519	2.73123	3.46354	2.40513	3.72494	3.29354	2.67741	2.69355	4.2469	2.90347	2.73739	3.18146	2.89801	2.37887	2.77519	2.98518	4.58477	3.61503
	0.01337	4.71694 5.43929	0.61958	0.77255	0.48576	0.9551
14	9 2.58629	5.29140 2.31040	2.34861	4.63156	3.08416	3.13134	4.11611	2.27858	3.59459	4.33442	2.06429	3.9469	2.72209	2.98153	2.45103	2.5808	3.67961	5.72606	4.31465 211 n - - -
	2.68618	4.42225 2.77519	2.73123	3.46354	2.40513	3.72494	3.29354	2.67741	2.69355	4.2469	2.90347	2.73739	3.18146	2.89801	2.37887	2.77519	2.98518	4.58477	3.61503
	0.11189	4.71694 2.33392	0.61958	0.77255	0.48576	0.9551
15	0 2.73644	5.13872 2.85942	2.35918	4.44122	2.58614	3.71964	3.42553	2.47348	3.4256	4.191	2.80745	3.17024	2.52101	2.66903	2.72074	2.19913	3.50631	5.5977	3.23838 212 t - - -
	2.68618	4.42225 2.77519	2.73123	3.46354	2.40513	3.72494	3.29354	2.67741	2.69355	4.2469	2.90347	2.73739	3.18146	2.89801	2.37887	2.77519	2.98518	4.58477	3.61503
	0.06942	4.61980 2.86103	0.61958	0.77255	0.66532	0.72177
15	1 2.57002	5.13051 2.61815	2.45714	4.44601	3.50592	3.71258	3.90505	2.37957	3.43006	4.19468	2.12303	3.20713	2.82503	2.9554	2.2273	2.47312	2.98671	5.59983	4.21395 213 n - - -
	2.68618	4.42225 2.77519	2.73123	3.46354	2.40513	3.72494	3.29354	2.67741	2.69355	4.2469	2.90347	2.73739	3.18146	2.89801	2.37887	2.77519	2.98518	4.58477	3.61503
	0.18325	4.56595 1.85127	0.61958	0.77255	0.7464	0.64259
15	2 2.34617	4.78702 3.12035	2.56539	4.0271	2.56298	3.7339	3.11595	2.3816	3.0581	3.88445	2.77808	3.12639	2.90146	3.00842	2.53597	2.61849	2.71357	5.3239	4.00607 214 a - - -
	2.68618	4.42225 2.77519	2.73123	3.46354	2.40513	3.72494	3.29354	2.67741	2.69355	4.2469	2.90347	2.73739	3.18146	2.89801	2.37887	2.77519	2.98518	4.58477	3.61503
	0.01839	4.40109 5.12344	0.61958	0.77255	0.94028	0.49514
15	3 2.32098	5.00134 2.82035	2.439	4.28015	3.47257	3.42441	3.30559	2.29803	3.27764	3.52804	2.77203	3.1348	2.79163	2.32702	2.66908	2.56581	3.35591	5.47578	4.10971 215 k - - -
	2.68585	4.42276 2.77476	2.73159	3.46378	2.40518	3.72545	3.29378	2.6775	2.69361	4.24741	2.90328	2.73727	3.18154	2.89819	2.37915	2.77476	2.98445	4.58528	3.61523
	0.3281	1.29553 5.12344	1.97494	0.14939	0.56781	0.83647
15	4 2.27224	4.83838 3.17306	2.30555	4.07656	2.03852	3.7938	3.15754	2.50864	3.10722	3.93641	3.13084	3.9619	2.96366	3.06758	2.78035	2.42304	2.87935	5.37681	4.06075 236 g - - -
	2.68618	4.42225 2.77519	2.73123	3.46354	2.40513	3.72494	3.29354	2.67741	2.69355	4.2469	2.90347	2.73739	3.18146	2.89801	2.37887	2.77519	2.98518	4.58477	3.61503
	0.01557	4.56595 5.28830	0.61958	0.77255	0.7464	0.64259
15	5 0.98302	4.50107 3.85828	3.52379	4.72476	2.75891	4.58606	4.16503	3.57461	3.82503	4.62478	3.6584	1.85869	3.84328	3.90305	2.33604	3.03475	3.56707	6.04853	4.84388 237 a - - -
	2.68618	4.42225 2.77519	2.73123	3.46354	2.40513	3.72494	3.29354	2.67741	2.69355	4.2469	2.90347	2.73739	3.18146	2.89801	2.37887	2.77519	2.98518	4.58477	3.61503
	0.01557	4.56595 5.28830	0.61958	0.77255	0.7464	0.64259
15	6 3.73766	5.39056 4.54262	4.54599	5.57568	0.17095	5.56397	5.39953	4.81386	4.93587	5.95376	4.71035	4.79299	5.08442	4.92232	3.93627	4.26676	4.79496	6.43515	5.71813 238 G - - -
	2.68618	4.42225 2.77519	2.73123	3.46354	2.40513	3.72494	3.29354	2.67741	2.69355	4.2469	2.90347	2.73739	3.18146	2.89801	2.37887	2.77519	2.98518	4.58477	3.61503
	0.01557	4.56595 5.28830	0.61958	0.77255	0.469	0.9825
15	7 2.75651	5.26136 2.70080	2.18371	4.6047	3.52819	3.38793	4.08867	2.22501	3.22232	4.30288	2.58604	3.3214	1.93713	2.54647	2.71945	2.86008	3.65116	5.69428	4.28542 239 q - - -
	2.68618	4.42225 2.77519	2.73123	3.46354	2.40513	3.72494	3.29354	2.67741	2.69355	4.2469	2.90347	2.73739	3.18146	2.89801	2.37887	2.77519	2.98518	4.58477	3.61503
	0.01405	4.66820 5.39055	0.61958	0.77255	0.58205	0.81815
15	8 3.08196	5.09321 3.75796	3.15345	4.56956	3.80478	4.05311	3.91348	2.49768	3.49899	4.39095	3.53791	3.15036	3.22211	0.84905	3.16334	3.3497	2.89242	5.70003	4.48051 240 r - - -
	2.68618	4.42225 2.77519	2.73123	3.46354	2.40513	3.72494	3.29354	2.67741	2.69355	4.2469	2.90347	2.73739	3.18146	2.89801	2.37887	2.77519	2.98518	4.58477	3.61503
	0.01405	4.66820 5.39055	0.61958	0.77255	0.42994	1.05139
15	9 2.91249	5.27718 2.98372	2.33526	4.6162	3.60413	3.87345	4.06611	2.23978	3.59673	4.38489	2.91276	1.39068	3.0013	3.07992	2.68272	2.75288	3.67812	5.76927	4.39478 241 p - - -
	2.68618	4.42225 2.77519	2.73123	3.46354	2.40513	3.72494	3.29354	2.67741	2.69355	4.2469	2.90347	2.73739	3.18146	2.89801	2.37887	2.77519	2.98518	4.58477	3.61503
	0.01337	4.71694 5.43929	0.61958	0.77255	0.48576	0.9551
16	0 2.07491	4.25308 4.55356	3.9621	3.03051	3.97734	4.2291	2.67506	3.79569	1.88578	3.35458	4.04492	4.33976	3.96198	3.88409	3.27961	3.07498	2.15462	3.22622	1.82369 242 y - - -
	2.68618	4.42225 2.77519	2.73123	3.46354	2.40513	3.72494	3.29354	2.67741	2.69355	4.2469	2.90347	2.73739	3.18146	2.89801	2.37887	2.77519	2.98518	4.58477	3.61503
	0.01337	4.71694 5.43929	0.61958	0.77255	0.48576	0.9551
16	1 1.92035	4.70183 3.64410	3.20138	4.45678	3.48967	4.30243	3.85147	2.8285	3.51594	4.34791	3.53679	4.11235	3.52287	3.55772	2.3052	1.05117	3.43554	5.78217	4.52683 243 t - - -
	2.68618	4.42225 2.77519	2.73123	3.46354	2.40513	3.72494	3.29354	2.67741	2.69355	4.2469	2.90347	2.73739	3.18146	2.89801	2.37887	2.77519	2.98518	4.58477	3.61503
	0.01337	4.71694 5.43929	0.61958	0.77255	0.48576	0.9551
16	2 4.16049	6.18346 0.22210	3.26496	5.73789	4.10296	4.98951	5.57705	4.26467	5.03569	6.09925	3.84102	4.80712	4.27476	4.83704	4.07378	4.53368	5.14273	6.6916	5.56300 244 D - - -
	2.68618	4.42225 2.77519	2.73123	3.46354	2.40513	3.72494	3.29354	2.67741	2.69355	4.2469	2.90347	2.73739	3.18146	2.89801	2.37887	2.77519	2.98518	4.58477	3.61503
	0.11189	4.71694 2.33392	0.61958	0.77255	0.48576	0.9551
16	3 4.64151	5.59903 5.47974	5.39649	0.91353	5.14295	3.82462	4.20325	5.18273	3.3635	4.73451	4.69815	5.40427	4.86303	5.00272	4.55592	4.84023	4.16492	3.90184	0.90877 245 y - - -
	2.68618	4.42225 2.77519	2.73123	3.46354	2.40513	3.72494	3.29354	2.67741	2.69355	4.2469	2.90347	2.73739	3.18146	2.89801	2.37887	2.77519	2.98518	4.58477	3.61503
	0.06942	4.61980 2.86103	0.61958	0.77255	0.66532	0.72177
16	4 2.50687	4.48211 2.73248	2.96661	3.62848	3.68058	3.93046	2.79819	2.92806	2.39745	3.58479	3.39022	4.06233	3.23736	3.2989	2.47098	2.37709	1.94876	5.06209	3.41387 246 v - - -
	2.68618	4.42225 2.77519	2.73123	3.46354	2.40513	3.72494	3.29354	2.67741	2.69355	4.2469	2.90347	2.73739	3.18146	2.89801	2.37887	2.77519	2.98518	4.58477	3.61503
	0.01557	4.56595 5.28830	0.61958	0.77255	0.7464	0.64259
16	5 2.71807	4.86606 2.88629	2.23022	4.08994	3.5608	3.76915	2.69915	2.50481	2.41427	3.94131	2.84094	3.55419	2.93169	3.04205	2.55901	2.32557	2.95815	5.37925	4.05617 247 e - - -
	2.68618	4.42225 2.77519	2.73123	3.46354	2.40513	3.72494	3.29354	2.67741	2.69355	4.2469	2.90347	2.73739	3.18146	2.89801	2.37887	2.77519	2.98518	4.58477	3.61503
	0.01557	4.56595 5.28830	0.61958	0.77255	0.7464	0.64259
16	6 2.50565	5.27607 2.34662	2.28063	4.60723	2.15946	3.73409	4.08906	2.1004	3.57718	4.32884	2.53984	3.92462	2.84098	2.99908	2.742	2.63083	3.66091	5.71828	4.30456 248 k - - -
	2.68618	4.42225 2.77519	2.73123	3.46354	2.40513	3.72494	3.29354	2.67741	2.69355	4.2469	2.90347	2.73739	3.18146	2.89801	2.37887	2.77519	2.98518	4.58477	3.61503
	0.18405	4.56595 1.84701	0.61958	0.77255	0.7464	0.64259
16	7 2.28216	5.11385 2.91013	2.25911	4.4316	2.67141	3.66895	3.89419	2.25784	3.41228	4.17606	2.50792	3.86274	2.64394	2.91186	2.1953	2.74014	3.49273	5.5765	4.18610 249 s - - -
	2.68618	4.42225 2.77519	2.73123	3.46354	2.40513	3.72494	3.29354	2.67741	2.69355	4.2469	2.90347	2.73739	3.18146	2.89801	2.37887	2.77519	2.98518	4.58477	3.61503
	0.06899	4.40030 2.91156	0.61958	0.77255	0.83903	0.56587
16	8 2.50679	2.80750 2.64997	2.46967	4.22819	2.93447	3.27595	3.66084	2.47476	3.23595	4.03008	2.59983	3.38261	2.82586	2.94798	2.47565	2.67731	3.30714	5.45134	4.09686 250 e - - -
	2.68528	4.42030 2.77557	2.73162	3.46374	2.40493	3.72546	3.29405	2.67778	2.69394	4.24741	2.9035	2.73748	3.18178	2.89831	2.37897	2.77317	2.9855	4.58528	3.61554
	0.81474	0.59556 5.11689	1.37652	0.29096	0.94668	0.49107
16	9 2.23329	5.09012 2.70230	2.26766	4.4052	2.17751	3.68932	3.8612	2.46227	3.39424	4.16812	2.74013	3.87262	2.80865	2.71164	2.68706	2.52634	3.47059	5.57183	4.18711 269 g - - -
	2.68618	4.42225 2.77519	2.73123	3.46354	2.40513	3.72494	3.29354	2.67741	2.69355	4.2469	2.90347	2.73739	3.18146	2.89801	2.37887	2.77519	2.98518	4.58477	3.61503
	0.01851	4.39455 5.11689	0.61958	0.77255	0.56295	0.84287
17	0 2.52975	5.13823 2.83648	2.4596	4.45147	2.17249	3.70737	3.91002	1.92544	3.14805	4.19543	2.99918	3.1527	2.81863	2.69448	2.71118	2.78359	3.51329	5.59761	4.21359 270 k - - -
	2.68618	4.42225 2.77519	2.73123	3.46354	2.40513	3.72494	3.29354	2.67741	2.69355	4.2469	2.90347	2.73739	3.18146	2.89801	2.37887	2.77519	2.98518	4.58477	3.61503
	0.01557	4.56595 5.28830	0.61958	0.77255	0.35168	1.21574
17	1 2.77127	4.97054 3.17061	2.45265	3.28299	3.60206	2.75534	3.62502	2.60568	2.61419	4.04156	1.88547	3.51472	2.95655	2.89465	2.5545	3.00258	3.07063	5.47283	4.13795 271 n - - -
	2.68618	4.42225 2.77519	2.73123	3.46354	2.40513	3.72494	3.29354	2.67741	2.69355	4.2469	2.90347	2.73739	3.18146	2.89801	2.37887	2.77519	2.98518	4.58477	3.61503
	0.01337	4.71694 5.43929	0.61958	0.77255	0.48576	0.9551
17	2 2.21240	2.34824 3.45308	2.89043	3.30181	2.91561	3.93095	3.17733	2.66954	2.86441	3.31676	3.11152	4.07926	2.57728	3.26461	2.92333	2.46366	2.92884	5.20207	3.93947 272 a - - -
	2.68618	4.42225 2.77519	2.73123	3.46354	2.40513	3.72494	3.29354	2.67741	2.69355	4.2469	2.90347	2.73739	3.18146	2.89801	2.37887	2.77519	2.98518	4.58477	3.61503
	0.01337	4.71694 5.43929	0.61958	0.77255	0.48576	0.9551
17	3 2.16567	5.27636 2.02203	2.24997	4.61487	3.54683	3.74016	4.09665	2.31281	3.57852	4.31964	3.01628	3.32183	2.63612	2.50625	2.74362	2.55035	3.66365	5.71228	4.30438 273 d - - -
	2.68618	4.42225 2.77519	2.73123	3.46354	2.40513	3.72494	3.29354	2.67741	2.69355	4.2469	2.90347	2.73739	3.18146	2.89801	2.37887	2.77519	2.98518	4.58477	3.61503
	0.01337	4.71694 5.43929	0.61958	0.77255	0.48576	0.9551
17	4 3.48047	5.67151 3.87539	3.15702	5.20547	4.07529	3.9483	4.51991	1.93449	3.8853	4.73899	2.96914	4.41822	2.27763	0.85695	3.44407	3.62211	4.17885	5.87444	4.72667 274 r - - -
	2.68618	4.42225 2.77519	2.73123	3.46354	2.40513	3.72494	3.29354	2.67741	2.69355	4.2469	2.90347	2.73739	3.18146	2.89801	2.37887	2.77519	2.98518	4.58477	3.61503
	0.01337	4.71694 5.43929	0.61958	0.77255	0.48576	0.9551
17	5 3.46714	5.66815 3.68785	2.60035	5.16916	4.03272	3.97113	4.50608	2.24085	3.89056	4.74835	3.52138	4.40699	2.28463	0.80412	3.42897	3.62351	4.16489	5.89658	4.72678 275 r - - -
	2.68618	4.42225 2.77519	2.73123	3.46354	2.40513	3.72494	3.29354	2.67741	2.69355	4.2469	2.90347	2.73739	3.18146	2.89801	2.37887	2.77519	2.98518	4.58477	3.61503
	0.01337	4.71694 5.43929	0.61958	0.77255	0.48576	0.9551
17	6 2.17580	4.77656 3.32404	2.76263	3.96843	2.35861	3.87501	2.7063	2.28309	2.55281	3.86447	3.25032	4.0428	3.07858	2.57299	2.87352	2.70134	2.95383	5.31685	4.02727 276 a - - -
	2.68618	4.42225 2.77519	2.73123	3.46354	2.40513	3.72494	3.29354	2.67741	2.69355	4.2469	2.90347	2.73739	3.18146	2.89801	2.37887	2.77519	2.98518	4.58477	3.61503
	0.01337	4.71694 5.43929	0.61958	0.77255	0.48576	0.9551
17	7 2.01561	5.21791 2.59761	1.95263	4.53588	3.55403	3.74862	4.0025	2.4969	3.51185	3.75433	3.03305	3.94989	2.06144	2.98492	2.75026	2.7662	3.24903	5.66818	4.27385 277 e - - -
	2.68618	4.42225 2.77519	2.73123	3.46354	2.40513	3.72494	3.29354	2.67741	2.69355	4.2469	2.90347	2.73739	3.18146	2.89801	2.37887	2.77519	2.98518	4.58477	3.61503
	0.01337	4.71694 5.43929	0.61958	0.77255	0.48576	0.9551
17	8 4.80823	5.71808 5.60724	5.54734	2.04926	5.26594	3.88223	4.39461	5.31603	3.53286	4.90647	4.78523	5.51507	4.96105	5.11262	4.6725	4.99659	4.34494	2.98358	0.40435 278 Y - - -
	2.68618	4.42225 2.77519	2.73123	3.46354	2.40513	3.72494	3.29354	2.67741	2.69355	4.2469	2.90347	2.73739	3.18146	2.89801	2.37887	2.77519	2.98518	4.58477	3.61503
	0.01337	4.71694 5.43929	0.61958	0.77255	0.48576	0.9551
17	9 4.26136	5.51180 5.54638	5.25567	3.70344	5.05486	5.67886	2.99858	5.04052	0.27012	3.57477	5.47218	5.39059	5.18174	5.05136	4.85141	4.53615	3.23833	5.80078	4.69989 279 L - - -
	2.68618	4.42225 2.77519	2.73123	3.46354	2.40513	3.72494	3.29354	2.67741	2.69355	4.2469	2.90347	2.73739	3.18146	2.89801	2.37887	2.77519	2.98518	4.58477	3.61503
	0.01337	4.71694 5.43929	0.61958	0.77255	0.48576	0.9551
18	0 2.54070	5.23455 3.04962	2.30582	4.56127	3.55838	3.74284	4.03077	1.68743	3.23899	3.67594	2.82461	3.95056	2.38055	2.42753	2.57973	3.00855	3.29214	5.6762	4.28216 280 k - - -
	2.68618	4.42225 2.77519	2.73123	3.46354	2.40513	3.72494	3.29354	2.67741	2.69355	4.2469	2.90347	2.73739	3.18146	2.89801	2.37887	2.77519	2.98518	4.58477	3.61503
	0.01337	4.71694 5.43929	0.61958	0.77255	0.48576	0.9551
18	1 1.66498	4.35395 3.98228	3.40734	3.47856	3.84013	4.13216	2.28394	2.8859	2.19581	3.47056	3.71528	4.21722	3.58879	3.59085	2.70174	2.78668	2.08307	4.96952	3.76238 281 a - - -
	2.68618	4.42225 2.77519	2.73123	3.46354	2.40513	3.72494	3.29354	2.67741	2.69355	4.2469	2.90347	2.73739	3.18146	2.89801	2.37887	2.77519	2.98518	4.58477	3.61503
	0.01337	4.71694 5.43929	0.61958	0.77255	0.48576	0.9551
18	2 1.50905	3.63781 4.37875	3.79067	3.36949	3.92582	4.25498	2.44067	3.65604	2.28775	2.98728	3.95552	4.29848	3.8611	3.805	2.87721	2.78766	1.8436	4.89262	3.70418 282 a - - -
	2.68618	4.42225 2.77519	2.73123	3.46354	2.40513	3.72494	3.29354	2.67741	2.69355	4.2469	2.90347	2.73739	3.18146	2.89801	2.37887	2.77519	2.98518	4.58477	3.61503
	0.01337	4.71694 5.43929	0.61958	0.77255	0.48576	0.9551
18	3 1.81457	4.58239 3.66268	3.12083	3.9446	2.62885	4.12081	2.71024	3.0872	3.01231	3.88348	3.4977	4.10687	3.39786	3.46377	1.9096	2.10058	2.74556	5.35176	4.10687 283 a - - -
	2.68618	4.42225 2.77519	2.73123	3.46354	2.40513	3.72494	3.29354	2.67741	2.69355	4.2469	2.90347	2.73739	3.18146	2.89801	2.37887	2.77519	2.98518	4.58477	3.61503
	0.01337	4.71694 5.43929	0.61958	0.77255	0.48576	0.9551
18	4 2.79210	5.29746 2.34804	1.64687	4.63688	3.20375	3.74917	4.12147	2.20739	3.60034	4.34111	2.78191	3.9506	2.68234	2.98912	2.58593	2.56485	3.31249	5.73232	4.32035 284 e - - -
	2.68618	4.42225 2.77519	2.73123	3.46354	2.40513	3.72494	3.29354	2.67741	2.69355	4.2469	2.90347	2.73739	3.18146	2.89801	2.37887	2.77519	2.98518	4.58477	3.61503
	0.01337	4.71694 5.43929	0.61958	0.77255	0.48576	0.9551
18	5 2.51850	4.53097 3.61148	3.04556	3.67443	3.31807	3.99399	2.59433	2.41972	1.54524	3.38056	2.68466	4.12668	3.30755	3.3505	2.98876	3.01263	2.80207	5.11006	3.87095 285 l - - -
	2.68618	4.42225 2.77519	2.73123	3.46354	2.40513	3.72494	3.29354	2.67741	2.69355	4.2469	2.90347	2.73739	3.18146	2.89801	2.37887	2.77519	2.98518	4.58477	3.61503
	0.01337	4.71694 5.43929	0.61958	0.77255	0.48576	0.9551
18	6 3.76956	5.01776 5.70346	5.11257	2.75187	5.1027	5.40606	1.97963	4.96383	0.70951	2.61637	5.25675	5.21109	4.88428	4.92442	4.4681	3.9786	2.24433	5.51909	4.52486 286 l - - -
	2.68618	4.42225 2.77519	2.73123	3.46354	2.40513	3.72494	3.29354	2.67741	2.69355	4.2469	2.90347	2.73739	3.18146	2.89801	2.37887	2.77519	2.98518	4.58477	3.61503
	0.01337	4.71694 5.43929	0.61958	0.77255	0.48576	0.9551
18	7 2.78179	4.39133 3.36417	3.29218	3.51288	3.81197	3.3264	2.28171	2.55272	2.29133	3.14968	3.63629	4.18696	3.49932	3.51573	3.07306	3.01362	1.53474	4.99043	3.77585 287 v - - -
	2.68618	4.42225 2.77519	2.73123	3.46354	2.40513	3.72494	3.29354	2.67741	2.69355	4.2469	2.90347	2.73739	3.18146	2.89801	2.37887	2.77519	2.98518	4.58477	3.61503
	0.01337	4.71694 5.43929	0.61958	0.77255	0.48576	0.9551
18	8 2.40828	5.25812 2.20150	2.24943	4.5915	3.54742	3.73892	4.06963	2.3535	3.55824	4.3023	2.81312	3.94307	2.66087	2.77605	1.86857	3.00586	3.64256	4.09832	4.29299 288 s - - -
	2.68618	4.42225 2.77519	2.73123	3.46354	2.40513	3.72494	3.29354	2.67741	2.69355	4.2469	2.90347	2.73739	3.18146	2.89801	2.37887	2.77519	2.98518	4.58477	3.61503
	0.01337	4.71694 5.43929	0.61958	0.77255	0.48576	0.9551
18	9 2.97838	5.52054 1.50967	2.2765	4.8431	3.57489	2.47394	4.34068	2.70947	3.8161	4.58053	2.12591	4.05481	2.76171	3.23197	2.91347	2.77951	3.90175	5.95303	4.51052 289 d - - -
	2.68618	4.42225 2.77519	2.73123	3.46354	2.40513	3.72494	3.29354	2.67741	2.69355	4.2469	2.90347	2.73739	3.18146	2.89801	2.37887	2.77519	2.98518	4.58477	3.61503
	0.01337	4.71694 5.43929	0.61958	0.77255	0.48576	0.9551
19	0 2.13023	4.77772 5.01765	4.48006	3.53424	4.54974	5.00925	2.24823	4.32675	0.75863	3.36433	4.66027	4.87534	4.49597	4.45392	3.908	3.63969	2.48518	5.46016	4.34918 290 l - - -
	2.68618	4.42225 2.77519	2.73123	3.46354	2.40513	3.72494	3.29354	2.67741	2.69355	4.2469	2.90347	2.73739	3.18146	2.89801	2.37887	2.77519	2.98518	4.58477	3.61503
	0.01337	4.71694 5.43929	0.61958	0.77255	0.48576	0.9551
19	1 2.54262	5.28649 2.83034	1.76961	4.62304	3.36081	3.75034	4.10451	2.21041	3.58813	4.33157	3.01884	3.952	2.24099	2.98738	2.57902	2.21487	3.67299	5.72373	4.31502 291 e - - -
	2.68618	4.42225 2.77519	2.73123	3.46354	2.40513	3.72494	3.29354	2.67741	2.69355	4.2469	2.90347	2.73739	3.18146	2.89801	2.37887	2.77519	2.98518	4.58477	3.61503
	0.01337	4.71694 5.43929	0.61958	0.77255	0.48576	0.9551
19	2 2.60388	5.16444 2.94866	2.01561	4.46469	3.2773	3.75337	3.40576	2.42171	3.02584	3.60497	3.04843	3.95332	2.61734	2.526	2.48815	2.16808	3.53077	5.62488	4.24286 292 e - - -
	2.68618	4.42225 2.77519	2.73123	3.46354	2.40513	3.72494	3.29354	2.67741	2.69355	4.2469	2.90347	2.73739	3.18146	2.89801	2.37887	2.77519	2.98518	4.58477	3.61503
	0.01337	4.71694 5.43929	0.61958	0.77255	0.48576	0.9551
19	3 2.90927	4.64335 5.18918	4.60743	3.48398	4.59277	4.9551	2.25314	4.45159	1.23898	1.85679	4.71273	4.86257	4.55455	4.50431	3.92818	3.55363	1.59019	5.34092	4.22690 293 l - - -
	2.68618	4.42225 2.77519	2.73123	3.46354	2.40513	3.72494	3.29354	2.67741	2.69355	4.2469	2.90347	2.73739	3.18146	2.89801	2.37887	2.77519	2.98518	4.58477	3.61503
	0.01337	4.71694 5.43929	0.61958	0.77255	0.48576	0.9551
19	4 2.33780	4.53225 3.59685	3.02982	3.67519	3.73888	3.29073	2.80354	2.46626	2.29794	3.04955	3.4507	4.11912	3.29568	2.45759	2.97921	2.7708	2.06975	5.10874	3.86787 294 v - - -
	2.68618	4.42225 2.77519	2.73123	3.46354	2.40513	3.72494	3.29354	2.67741	2.69355	4.2469	2.90347	2.73739	3.18146	2.89801	2.37887	2.77519	2.98518	4.58477	3.61503
	0.01337	4.71694 5.43929	0.61958	0.77255	0.48576	0.9551
19	5 2.39355	5.34517 1.93132	2.22635	4.68429	3.55231	3.77526	4.17261	1.98278	3.6477	4.39098	2.64007	3.97067	2.52576	3.03103	2.36809	3.06303	3.7333	5.77793	4.35953 295 d - - -
	2.68618	4.42225 2.77519	2.73123	3.46354	2.40513	3.72494	3.29354	2.67741	2.69355	4.2469	2.90347	2.73739	3.18146	2.89801	2.37887	2.77519	2.98518	4.58477	3.61503
	0.01337	4.71694 5.43929	0.61958	0.77255	0.48576	0.9551
19	6 1.66654	5.15870 2.83498	2.51982	4.45964	3.23202	3.37052	3.91216	2.53129	3.44901	4.22086	2.88533	3.96363	2.3125	3.01443	2.3505	3.01285	3.0061	5.6295	4.25033 296 a - - -
	2.68618	4.42225 2.77519	2.73123	3.46354	2.40513	3.72494	3.29354	2.67741	2.69355	4.2469	2.90347	2.73739	3.18146	2.89801	2.37887	2.77519	2.98518	4.58477	3.61503
	0.01337	4.71694 5.43929	0.61958	0.77255	0.48576	0.9551
19	7 5.01377	6.02098 5.52225	5.46693	3.98526	4.82704	5.27317	5.20367	5.26466	4.42033	5.77342	5.50819	5.41489	5.59281	5.21857	5.21689	5.36907	5.10055	0.13668	3.95783 297 W - - -
	2.68618	4.42225 2.77519	2.73123	3.46354	2.40513	3.72494	3.29354	2.67741	2.69355	4.2469	2.90347	2.73739	3.18146	2.89801	2.37887	2.77519	2.98518	4.58477	3.61503
	0.01337	4.71694 5.43929	0.61958	0.77255	0.48576	0.9551
19	8 2.27324	5.20250 2.85387	2.33192	4.5169	3.09405	3.74502	3.98167	2.08406	2.92704	4.25149	3.03479	3.94719	2.66644	2.8243	2.18983	2.58257	3.10805	5.65404	4.26254 298 k - - -
	2.68618	4.42225 2.77519	2.73123	3.46354	2.40513	3.72494	3.29354	2.67741	2.69355	4.2469	2.90347	2.73739	3.18146	2.89801	2.37887	2.77519	2.98518	4.58477	3.61503
	0.01337	4.71694 5.43929	0.61958	0.77255	0.48576	0.9551
19	9 2.50898	5.17727 2.63266	2.51231	4.50243	2.77686	3.76563	3.96247	2.41722	3.48611	4.24935	2.89667	2.2879	2.87749	3.00698	2.25747	2.46027	3.20507	5.65435	4.26849 299 s - - -
	2.68618	4.42225 2.77519	2.73123	3.46354	2.40513	3.72494	3.29354	2.67741	2.69355	4.2469	2.90347	2.73739	3.18146	2.89801	2.37887	2.77519	2.98518	4.58477	3.61503
	0.01337	4.71694 5.43929	0.61958	0.77255	0.48576	0.9551
20	0 2.53892	5.26848 2.54452	2.21559	4.60571	2.5315	3.73799	4.08675	2.23151	3.30421	4.31205	2.47052	3.33682	2.83747	2.97075	2.57928	2.38448	3.65507	5.70604	4.29872 300 e - - -
	2.68618	4.42225 2.77519	2.73123	3.46354	2.40513	3.72494	3.29354	2.67741	2.69355	4.2469	2.90347	2.73739	3.18146	2.89801	2.37887	2.77519	2.98518	4.58477	3.61503
	0.01337	4.71694 5.43929	0.61958	0.77255	0.48576	0.9551
20	1 2.47701	5.22993 2.66135	2.10073	4.5547	2.60524	3.73958	4.02663	2.48302	3.52658	4.27617	2.59342	3.4255	2.84292	2.60882	2.60663	2.77811	2.87305	5.67507	3.48773 301 e - - -
	2.68618	4.42225 2.77519	2.73123	3.46354	2.40513	3.72494	3.29354	2.67741	2.69355	4.2469	2.90347	2.73739	3.18146	2.89801	2.37887	2.77519	2.98518	4.58477	3.61503
	0.25031	4.71694 1.54882	0.61958	0.77255	0.48576	0.9551
20	2 2.31037	5.09242 2.75348	2.30653	4.40248	2.25432	3.69078	3.85831	2.30821	3.3895	4.15803	2.97585	3.39983	2.80569	2.93612	2.33331	2.74147	3.19893	5.56486	4.18224 302 g - - -
	2.68605	4.42162 2.77435	2.7314	3.46324	2.40458	3.72492	3.29383	2.67755	2.69384	4.24719	2.90334	2.73757	3.18175	2.89829	2.37894	2.77548	2.98525	4.58506	3.61532
	0.60606	0.94227 2.73699	1.07419	0.4179	0.74771	0.64141
20	3 2.68392	3.71574 3.27974	2.53787	3.19282	3.58105	3.4076	3.19108	2.69841	2.48159	3.72138	2.0961	3.96734	3.03112	3.11985	2.57353	2.49486	2.92821	5.17938	3.90012 313 n - - -
	2.68618	4.42225 2.77519	2.73123	3.46354	2.40513	3.72494	3.29354	2.67741	2.69355	4.2469	2.90347	2.73739	3.18146	2.89801	2.37887	2.77519	2.98518	4.58477	3.61503
	0.01725	4.46427 5.18662	0.61958	0.77255	0.30242	1.34334
20	4 2.78738	5.01529 2.99933	2.2057	3.45339	3.11607	3.80967	3.68178	2.39178	3.27635	4.08503	3.1217	3.50776	2.84458	3.07364	2.81246	3.01952	3.35125	5.50983	1.73725 314 y - - -
	2.68618	4.42225 2.77519	2.73123	3.46354	2.40513	3.72494	3.29354	2.67741	2.69355	4.2469	2.90347	2.73739	3.18146	2.89801	2.37887	2.77519	2.98518	4.58477	3.61503
	0.01337	4.71694 5.43929	0.61958	0.77255	0.48576	0.9551
20	5 2.16712	5.08458 3.11394	2.47707	4.35822	2.66721	3.77717	3.4415	2.35295	3.35831	4.14677	3.08731	3.97343	2.90498	1.92545	2.50731	2.86498	3.43661	5.56324	3.55562 315 r - - -
	2.68618	4.42225 2.77519	2.73123	3.46354	2.40513	3.72494	3.29354	2.67741	2.69355	4.2469	2.90347	2.73739	3.18146	2.89801	2.37887	2.77519	2.98518	4.58477	3.61503
	0.01337	4.71694 5.43929	0.61958	0.77255	0.48576	0.9551
20	6 2.05051	5.21293 2.53296	2.30529	4.52789	3.5552	3.75009	3.99356	2.2644	3.50532	4.26237	3.03491	3.9511	2.67854	2.98741	2.51931	2.13241	3.58744	5.66398	3.19942 316 a - - -
	2.68618	4.42225 2.77519	2.73123	3.46354	2.40513	3.72494	3.29354	2.67741	2.69355	4.2469	2.90347	2.73739	3.18146	2.89801	2.37887	2.77519	2.98518	4.58477	3.61503
	0.01337	4.71694 5.43929	0.61958	0.77255	0.48576	0.9551
20	7 2.45035	5.20625 2.60775	2.19695	3.59143	3.25979	3.74375	3.98802	1.9254	3.31085	4.2547	3.03306	3.94615	2.85034	2.59087	2.58456	2.5637	3.239	5.65679	3.75784 317 k - - -
	2.68618	4.42225 2.77519	2.73123	3.46354	2.40513	3.72494	3.29354	2.67741	2.69355	4.2469	2.90347	2.73739	3.18146	2.89801	2.37887	2.77519	2.98518	4.58477	3.61503
	0.01337	4.71694 5.43929	0.61958	0.77255	0.48576	0.9551
20	8 2.79466	4.26498 3.86596	3.68759	1.88261	3.9012	4.20561	2.55373	3.56558	1.5865	3.37039	3.1432	4.2698	3.78291	3.74072	3.18949	2.70869	2.28112	4.87614	3.68124 318 l - - -
	2.68618	4.42225 2.77519	2.73123	3.46354	2.40513	3.72494	3.29354	2.67741	2.69355	4.2469	2.90347	2.73739	3.18146	2.89801	2.37887	2.77519	2.98518	4.58477	3.61503
	0.01337	4.71694 5.43929	0.61958	0.77255	0.48576	0.9551
20	9 2.50280	4.32198 4.01353	2.79865	3.08989	3.39897	4.12215	2.41359	3.07972	1.88841	2.96639	3.7269	4.20943	3.24275	3.59931	3.10799	2.55711	2.01341	4.92552	3.72194 319 l - - -
	2.68618	4.42225 2.77519	2.73123	3.46354	2.40513	3.72494	3.29354	2.67741	2.69355	4.2469	2.90347	2.73739	3.18146	2.89801	2.37887	2.77519	2.98518	4.58477	3.61503
	0.27693	4.71694 1.45692	0.61958	0.77255	0.48576	0.9551
21	0 2.55652	5.09279 2.75769	2.25057	4.39737	2.87125	3.22049	3.85557	2.15104	3.21138	2.94281	2.75537	3.86781	2.7784	2.70672	2.54225	2.91631	3.15875	5.55037	4.16552 320 k - - -
	2.68596	4.42258 2.77490	2.73124	3.46356	2.40522	3.72527	3.29387	2.67716	2.69357	4.24722	2.90325	2.73772	3.18155	2.89816	2.37865	2.77487	2.98551	4.58509	3.61536
	0.19999	1.73936 5.17973	1.87012	0.16736	0.29973	1.351
21	1 2.20309	5.14969 2.66029	2.31489	3.55592	2.62542	3.7569	3.12456	2.2252	3.12994	4.20395	3.05385	3.9558	2.75927	2.78442	2.39804	2.99968	3.51307	5.61364	4.23520 331 a - - -
	2.68618	4.42225 2.77519	2.73123	3.46354	2.40513	3.72494	3.29354	2.67741	2.69355	4.2469	2.90347	2.73739	3.18146	2.89801	2.37887	2.77519	2.98518	4.58477	3.61503
	0.01337	4.71694 5.43929	0.61958	0.77255	0.48576	0.9551
21	2 2.48364	5.44831 1.41650	2.31885	4.77705	2.89405	3.85241	4.26891	2.24567	3.74863	4.50706	2.81202	3.1425	2.96558	3.16633	2.86883	3.16733	3.83286	5.88667	4.45493 332 d - - -
	2.68618	4.42225 2.77519	2.73123	3.46354	2.40513	3.72494	3.29354	2.67741	2.69355	4.2469	2.90347	2.73739	3.18146	2.89801	2.37887	2.77519	2.98518	4.58477	3.61503
	0.01337	4.71694 5.43929	0.61958	0.77255	0.48576	0.9551
21	3 2.24328	4.81200 2.96479	2.72444	4.01199	3.11968	3.85867	2.60547	2.71042	2.84869	3.89728	3.22044	2.37159	2.73257	3.15107	2.65805	2.68726	2.73133	5.34665	4.04732 333 a - - -
	2.68618	4.42225 2.77519	2.73123	3.46354	2.40513	3.72494	3.29354	2.67741	2.69355	4.2469	2.90347	2.73739	3.18146	2.89801	2.37887	2.77519	2.98518	4.58477	3.61503
	0.01337	4.71694 5.43929	0.61958	0.77255	0.48576	0.9551
21	4 2.42143	5.24645 2.56367	2.1435	4.57801	2.83948	3.73558	4.0546	2.1301	3.54597	3.69609	2.43611	3.94012	2.83644	2.9664	2.50833	2.69028	3.28981	5.68732	3.80447 334 k - - -
	2.68618	4.42225 2.77519	2.73123	3.46354	2.40513	3.72494	3.29354	2.67741	2.69355	4.2469	2.90347	2.73739	3.18146	2.89801	2.37887	2.77519	2.98518	4.58477	3.61503
	0.01337	4.71694 5.43929	0.61958	0.77255	0.48576	0.9551
21	5 2.28778	5.21555 2.84663	2.36219	4.53417	2.89989	3.74504	4.00167	2.18719	3.00719	4.26411	3.03182	3.94725	2.52508	2.97934	2.24994	2.21994	3.59207	5.66498	4.27068 335 k - - -
	2.68618	4.42225 2.77519	2.73123	3.46354	2.40513	3.72494	3.29354	2.67741	2.69355	4.2469	2.90347	2.73739	3.18146	2.89801	2.37887	2.77519	2.98518	4.58477	3.61503
	0.01337	4.71694 5.43929	0.61958	0.77255	0.48576	0.9551
21	6 2.05003	5.01844 3.15705	2.60781	4.33321	2.10321	3.81987	3.76368	2.60353	3.34373	4.14002	2.91923	3.98592	2.7436	2.84572	2.31535	2.47003	3.08069	5.56225	4.21398 336 a - - -
	2.68618	4.42225 2.77519	2.73123	3.46354	2.40513	3.72494	3.29354	2.67741	2.69355	4.2469	2.90347	2.73739	3.18146	2.89801	2.37887	2.77519	2.98518	4.58477	3.61503
	0.01337	4.71694 5.43929	0.61958	0.77255	0.48576	0.9551
21	7 3.72064	4.93599 5.71968	5.18969	3.6891	5.20609	5.68265	1.44546	5.08198	0.9284	3.43936	5.3554	5.3467	5.12833	5.12862	4.60664	3.95503	1.63491	5.84013	4.78149 337 l - - -
	2.68618	4.42225 2.77519	2.73123	3.46354	2.40513	3.72494	3.29354	2.67741	2.69355	4.2469	2.90347	2.73739	3.18146	2.89801	2.37887	2.77519	2.98518	4.58477	3.61503
	0.01337	4.71694 5.43929	0.61958	0.77255	0.48576	0.9551
21	8 2.38462	5.25956 2.33851	2.47101	4.59481	2.99925	3.73673	4.07386	2.10413	3.10227	4.30334	2.26856	3.94144	2.63367	2.8122	2.73896	2.55142	3.64502	5.69805	4.29299 338 k - - -
	2.68618	4.42225 2.77519	2.73123	3.46354	2.40513	3.72494	3.29354	2.67741	2.69355	4.2469	2.90347	2.73739	3.18146	2.89801	2.37887	2.77519	2.98518	4.58477	3.61503
	0.01337	4.71694 5.43929	0.61958	0.77255	0.48576	0.9551
21	9 2.48504	5.26132 2.41939	2.19027	4.59742	3.54601	3.73564	4.07715	2.3772	2.6418	4.30461	2.53799	3.94062	2.66188	2.34788	2.40212	2.8842	3.64719	5.69906	4.29343 339 e - - -
	2.68618	4.42225 2.77519	2.73123	3.46354	2.40513	3.72494	3.29354	2.67741	2.69355	4.2469	2.90347	2.73739	3.18146	2.89801	2.37887	2.77519	2.98518	4.58477	3.61503
	0.01337	4.71694 5.43929	0.61958	0.77255	0.48576	0.9551
22	0 2.54961	4.49959 5.01516	4.43376	3.1027	4.40622	4.77743	1.2707	4.27555	2.22628	1.76635	4.52279	4.71924	4.41888	4.34459	3.73388	3.39407	2.0488	5.23994	4.08467 340 i - - -
	2.68618	4.42225 2.77519	2.73123	3.46354	2.40513	3.72494	3.29354	2.67741	2.69355	4.2469	2.90347	2.73739	3.18146	2.89801	2.37887	2.77519	2.98518	4.58477	3.61503
	0.01337	4.71694 5.43929	0.61958	0.77255	0.48576	0.9551
22	1 3.67246	4.93229 5.62265	5.03463	2.43638	4.99827	5.31919	1.34611	4.88047	1.03282	2.76104	5.15414	5.1464	4.83909	4.85387	4.35808	3.88736	2.35661	5.48631	4.46013 341 l - - -
	2.68618	4.42225 2.77519	2.73123	3.46354	2.40513	3.72494	3.29354	2.67741	2.69355	4.2469	2.90347	2.73739	3.18146	2.89801	2.37887	2.77519	2.98518	4.58477	3.61503
	0.01337	4.71694 5.43929	0.61958	0.77255	0.48576	0.9551
[truncated: 2,105 more rows]
